# Supplementary material for: Fine mapping of the gene controlling the weeping trait of Prunus persica and its uses for MAS in progenies
Source: BMC Plant Biol. 2022 Sep 24;22:459. doi: 10.1186/s12870-022-03840-1 (PMC9508784; doi:10.1186/s12870-022-03840-1)
Supplement: Supplementary file 1 — Additional file 1: Table S1. Candidate region of SNP_index. [file 12870_2022_3840_MOESM1_ESM.xlsx]

## Sheet: Candidate region of SNP_index
Candidate region SNP variant site information and SNP_index calculation POS:The starting position of the chromosome where the variant is located；REF：reference genome base type； ALT:Detection of base types in samples；Ref_depth_*:The number of reads in the sample supporting the base type of the reference genome; Alt_depth_*:The number of reads supporting the mutant base type in the sample;SNPindex_…
POS	REF	ALT	Ref_depth_ST AA and Aa	Alt_depth_ST AA and Aa	Depth_ST AA and Aa	SNPindex_ST AA and Aa	Ref_depth_PL aa	Alt_depth_PL aa	Depth_PL aa	SNPindex_PL aa	Delta_SNPindex(PL-ST)
Pp03-20839173	C	G	70	38	108	0.65	0	84	84	0	-0.65
Pp03-20841781	A	T	70	20	90	0.78	0	85	85	0	-0.78
Pp03-20843231	T	C	80	25	105	0.76	0	94	94	0	-0.76
Pp03-20843957	C	T	40	10	50	0.8	0	56	56	0	-0.8
Pp03-20844062	A	G	56	16	72	0.78	0	49	49	0	-0.78
Pp03-20844430	C	T	71	19	90	0.79	7	71	78	0.09	-0.7
Pp03-20844814	C	A	53	23	76	0.7	1	69	70	0.01	-0.69
Pp03-20845375	G	A	59	17	76	0.78	0	43	43	0	-0.78
Pp03-20845392	C	T	61	17	78	0.78	0	47	47	0	-0.78
Pp03-20845487	T	C	70	16	86	0.81	0	47	47	0	-0.81
Pp03-20845556	T	G	70	15	85	0.82	0	42	42	0	-0.82
Pp03-20845585	T	G	71	20	91	0.78	1	45	46	0.02	-0.76
Pp03-20846610	G	A	60	26	86	0.7	0	66	66	0	-0.7
Pp03-20846808	C	T	78	25	103	0.76	11	89	100	0.11	-0.65
Pp03-20848025	A	G	51	26	77	0.66	0	52	52	0	-0.66
Pp03-20848045	T	C	57	25	82	0.7	4	59	63	0.06	-0.64
Pp03-20848842	G	A	55	20	75	0.73	40	12	52	0.77	0.04
Pp03-20848845	C	T	58	17	75	0.77	46	10	56	0.82	0.05
Pp03-20848892	C	T	38	22	60	0.63	0	42	42	0	-0.63
Pp03-20849130	T	C	48	35	83	0.58	0	77	77	0	-0.58
Pp03-20849658	T	A	60	28	88	0.68	0	78	78	0	-0.68
Pp03-20849665	T	A	60	28	88	0.68	0	80	80	0	-0.68
Pp03-20849934	T	C	63	25	88	0.72	0	75	75	0	-0.72
Pp03-20849982	C	T	65	17	82	0.79	0	58	58	0	-0.79
Pp03-20850503	C	T	58	19	77	0.75	0	57	57	0	-0.75
Pp03-20851248	C	T	36	9	45	0.8	0	46	46	0	-0.8
Pp03-20851708	A	T	43	21	64	0.67	1	48	49	0.02	-0.65
Pp03-20852027	G	A	88	23	111	0.79	0	74	74	0	-0.79
Pp03-20852687	C	T	48	29	77	0.62	0	87	87	0	-0.62
Pp03-20852740	T	C	55	27	82	0.67	0	92	92	0	-0.67
Pp03-20852838	A	G	59	27	86	0.69	0	85	85	0	-0.69
Pp03-20853420	C	T	60	32	92	0.65	0	64	64	0	-0.65
Pp03-20854692	C	T	54	21	75	0.72	0	73	73	0	-0.72
Pp03-20854913	G	C	56	35	91	0.62	0	76	76	0	-0.62
Pp03-20856097	T	C	60	26	86	0.7	0	75	75	0	-0.7
Pp03-20856563	A	G	86	38	124	0.69	94	0	94	1	0.31
Pp03-20856593	A	G	93	44	137	0.68	93	0	93	1	0.32
Pp03-20856596	C	T	92	42	134	0.69	93	0	93	1	0.31
Pp03-20856617	G	T	98	43	141	0.7	88	1	89	0.99	0.29
Pp03-20860503	T	C	65	22	87	0.75	0	71	71	0	-0.75
Pp03-20861373	C	T	49	30	79	0.62	0	60	60	0	-0.62
Pp03-20861467	C	G	51	29	80	0.64	0	84	84	0	-0.64
Pp03-20861619	A	G	53	26	79	0.67	0	69	69	0	-0.67
Pp03-20861941	G	A	87	26	113	0.77	0	102	102	0	-0.77
Pp03-20861971	G	A	86	22	108	0.8	0	108	108	0	-0.8
Pp03-20861993	G	A	87	21	108	0.81	0	84	84	0	-0.81
Pp03-20861994	A	G	87	21	108	0.81	0	82	82	0	-0.81
Pp03-20862000	T	C	82	21	103	0.8	0	83	83	0	-0.8
Pp03-20862001	A	T	82	21	103	0.8	0	83	83	0	-0.8
Pp03-20862014	C	T	76	24	100	0.76	0	90	90	0	-0.76
Pp03-20862036	G	A	76	23	99	0.77	0	89	89	0	-0.77
Pp03-20862037	G	A	77	22	99	0.78	0	88	88	0	-0.78
Pp03-20862054	A	G	84	26	110	0.76	0	97	97	0	-0.76
Pp03-20862509	A	G	44	19	63	0.7	0	80	80	0	-0.7
Pp03-20862560	A	T	47	16	63	0.75	0	74	74	0	-0.75
Pp03-20864915	G	T	101	73	174	0.58	74	0	74	1	0.42
Pp03-20865832	A	T	86	7	93	0.92	30	38	68	0.44	-0.48
Pp03-20871963	A	G	65	23	88	0.74	0	90	90	0	-0.74
Pp03-20872062	T	C	62	24	86	0.72	0	86	86	0	-0.72
Pp03-20872075	T	G	65	22	87	0.75	0	86	86	0	-0.75
Pp03-20872237	T	C	73	21	94	0.78	0	85	85	0	-0.78
Pp03-20872413	C	T	67	24	91	0.74	0	67	67	0	-0.74
Pp03-20872698	G	A	54	26	80	0.68	0	64	64	0	-0.68
Pp03-20873823	A	C	65	30	95	0.68	0	83	83	0	-0.68
Pp03-20874271	G	T	62	25	87	0.71	0	100	100	0	-0.71
Pp03-20874557	G	A	71	24	95	0.75	0	78	78	0	-0.75
Pp03-20874711	A	G	70	29	99	0.71	0	65	65	0	-0.71
Pp03-20874901	C	T	65	19	84	0.77	0	73	73	0	-0.77
Pp03-20875392	T	G	58	11	69	0.84	1	41	42	0.02	-0.82
Pp03-20875456	T	G	55	15	70	0.79	0	68	68	0	-0.79
Pp03-20876380	C	T	51	28	79	0.65	0	71	71	0	-0.65
Pp03-20876547	T	C	61	25	86	0.71	0	78	78	0	-0.71
Pp03-20877021	C	T	57	22	79	0.72	0	74	74	0	-0.72
Pp03-20877166	T	C	52	22	74	0.7	0	79	79	0	-0.7
Pp03-20877398	T	C	55	24	79	0.7	0	74	74	0	-0.7
Pp03-20877602	A	G	56	27	83	0.67	0	63	63	0	-0.67
Pp03-20877911	A	G	57	21	78	0.73	0	55	55	0	-0.73
Pp03-20878293	A	G	64	23	87	0.74	0	50	50	0	-0.74
Pp03-20878423	G	A	66	18	84	0.79	4	59	63	0.06	-0.73
Pp03-20879413	C	T	65	24	89	0.73	0	85	85	0	-0.73
Pp03-20880344	T	C	58	22	80	0.72	0	71	71	0	-0.72
Pp03-20880967	C	T	52	29	81	0.64	0	70	70	0	-0.64
Pp03-20881143	G	C	38	30	68	0.56	0	79	79	0	-0.56
Pp03-20881351	T	C	24	39	63	0.38	81	0	81	1	0.62
Pp03-20881407	G	C	21	33	54	0.39	72	0	72	1	0.61
Pp03-20881448	T	C	21	28	49	0.43	72	0	72	1	0.57
Pp03-20881540	G	A	20	29	49	0.41	80	0	80	1	0.59
Pp03-20881541	A	C	20	29	49	0.41	79	0	79	1	0.59
Pp03-20881550	T	C	19	29	48	0.4	76	0	76	1	0.6
Pp03-20882433	C	A	15	9	24	0.62	88	0	88	1	0.38
Pp03-20882436	T	C	14	9	23	0.61	88	0	88	1	0.39
Pp03-20882452	C	T	15	12	27	0.56	88	0	88	1	0.44
Pp03-20882455	T	C	16	12	28	0.57	91	0	91	1	0.43
Pp03-20882508	C	A	15	11	26	0.58	79	0	79	1	0.42
Pp03-20882529	A	C	16	27	43	0.37	85	0	85	1	0.63
Pp03-20882536	C	A	14	35	49	0.29	89	0	89	1	0.71
Pp03-20882614	G	A	16	57	73	0.22	80	0	80	1	0.78
Pp03-20882622	C	T	15	55	70	0.21	80	0	80	1	0.79
Pp03-20882666	T	C	16	54	70	0.23	82	0	82	1	0.77
Pp03-20882703	T	C	23	49	72	0.32	72	0	72	1	0.68
Pp03-20882732	T	C	22	38	60	0.37	72	0	72	1	0.63
Pp03-20882735	A	T	21	38	59	0.36	69	0	69	1	0.64
Pp03-20882737	C	T	21	40	61	0.34	71	0	71	1	0.66
Pp03-20882767	C	T	26	54	80	0.33	69	0	69	1	0.67
Pp03-20882775	G	A	27	55	82	0.33	68	0	68	1	0.67
Pp03-20882786	T	C	28	57	85	0.33	66	0	66	1	0.67
Pp03-20882820	A	G	28	60	88	0.32	74	0	74	1	0.68
Pp03-20882845	T	C	22	57	79	0.28	70	0	70	1	0.72
Pp03-20882853	C	T	26	61	87	0.3	74	0	74	1	0.7
Pp03-20882880	T	C	26	65	91	0.29	71	0	71	1	0.71
Pp03-20882899	C	A	23	64	87	0.26	70	0	70	1	0.74
Pp03-20882917	G	A	26	63	89	0.29	69	0	69	1	0.71
Pp03-20882918	A	G	25	64	89	0.28	69	0	69	1	0.72
Pp03-20882930	C	T	26	63	89	0.29	65	0	65	1	0.71
Pp03-20882980	C	G	31	62	93	0.33	76	0	76	1	0.67
Pp03-20883018	T	C	30	46	76	0.39	82	0	82	1	0.61
Pp03-20883023	A	G	27	47	74	0.36	82	0	82	1	0.64
Pp03-20883028	C	T	26	48	74	0.35	81	0	81	1	0.65
Pp03-20883062	A	C	30	54	84	0.36	88	1	89	0.99	0.63
Pp03-20883073	A	G	28	53	81	0.35	90	0	90	1	0.65
Pp03-20883096	A	G	28	57	85	0.33	83	1	84	0.99	0.66
Pp03-20883098	G	T	30	56	86	0.35	82	1	83	0.99	0.64
Pp03-20883132	G	A	34	55	89	0.38	76	0	76	1	0.62
Pp03-20883153	A	C	32	61	93	0.34	81	0	81	1	0.66
Pp03-20883171	T	C	32	58	90	0.36	81	0	81	1	0.64
Pp03-20883211	C	T	33	53	86	0.38	78	0	78	1	0.62
Pp03-20883212	A	G	32	52	84	0.38	77	0	77	1	0.62
Pp03-20883220	C	A	34	55	89	0.38	77	0	77	1	0.62
Pp03-20883230	C	T	35	52	87	0.4	73	0	73	1	0.6
Pp03-20883242	A	G	34	43	77	0.44	68	0	68	1	0.56
Pp03-20883243	G	A	34	42	76	0.45	68	0	68	1	0.55
Pp03-20883264	G	C	30	46	76	0.39	69	0	69	1	0.61
Pp03-20883269	A	G	31	45	76	0.41	69	0	69	1	0.59
Pp03-20883305	T	C	27	29	56	0.48	66	0	66	1	0.52
Pp03-20883336	A	C	24	15	39	0.62	60	0	60	1	0.38
Pp03-20883338	T	C	23	15	38	0.61	60	0	60	1	0.39
Pp03-20883345	G	A	22	18	40	0.55	58	0	58	1	0.45
Pp03-20883364	C	T	27	16	43	0.63	59	0	59	1	0.37
Pp03-20883371	C	A	27	17	44	0.61	61	0	61	1	0.39
Pp03-20883381	T	C	26	14	40	0.65	59	0	59	1	0.35
Pp03-20883382	G	C	26	14	40	0.65	58	0	58	1	0.35
Pp03-20883394	C	G	25	12	37	0.68	64	0	64	1	0.32
Pp03-20883404	C	G	29	12	41	0.71	62	0	62	1	0.29
Pp03-20883421	A	G	30	11	41	0.73	63	0	63	1	0.27
Pp03-20883432	G	A	30	10	40	0.75	63	0	63	1	0.25
Pp03-20883457	C	T	31	17	48	0.65	66	0	66	1	0.35
Pp03-20883463	G	C	32	17	49	0.65	70	0	70	1	0.35
Pp03-20883464	A	G	32	17	49	0.65	72	0	72	1	0.35
Pp03-20883480	G	A	31	18	49	0.63	71	0	71	1	0.37
Pp03-20883485	G	A	30	18	48	0.62	72	0	72	1	0.38
Pp03-20883507	A	G	31	22	53	0.58	75	0	75	1	0.42
Pp03-20883513	A	G	28	21	49	0.57	71	0	71	1	0.43
Pp03-20883518	C	A	29	21	50	0.58	71	0	71	1	0.42
Pp03-20883523	A	G	28	21	49	0.57	66	1	67	0.99	0.42
Pp03-20883524	C	A	28	21	49	0.57	67	0	67	1	0.43
Pp03-20883544	G	A	29	32	61	0.48	68	0	68	1	0.52
Pp03-20883552	A	G	24	31	55	0.44	63	0	63	1	0.56
Pp03-20883553	G	T	25	31	56	0.45	66	0	66	1	0.55
Pp03-20883568	G	A	25	34	59	0.42	62	0	62	1	0.58
Pp03-20883595	G	A	18	28	46	0.39	59	0	59	1	0.61
Pp03-20883615	T	A	16	26	42	0.38	55	3	58	0.95	0.57
Pp03-20883691	A	T	33	29	62	0.53	83	0	83	1	0.47
Pp03-20883701	G	A	21	35	56	0.38	63	5	68	0.93	0.55
Pp03-20883718	G	T	20	39	59	0.34	62	3	65	0.95	0.61
Pp03-20883799	C	T	28	47	75	0.37	76	0	76	1	0.63
Pp03-20883816	A	G	28	41	69	0.41	81	0	81	1	0.59
Pp03-20883830	A	G	24	38	62	0.39	82	4	86	0.95	0.56
Pp03-20883862	C	T	23	29	52	0.44	83	0	83	1	0.56
Pp03-20883865	G	C	22	27	49	0.45	80	0	80	1	0.55
Pp03-20883895	T	C	23	19	42	0.55	77	0	77	1	0.45
Pp03-20883925	A	G	25	29	54	0.46	83	0	83	1	0.54
Pp03-20883958	A	T	27	49	76	0.36	90	0	90	1	0.64
Pp03-20883971	A	G	46	31	77	0.6	86	0	86	1	0.4
Pp03-20883984	G	A	28	54	82	0.34	90	0	90	1	0.66
Pp03-20883999	G	T	28	54	82	0.34	90	0	90	1	0.66
Pp03-20884008	G	A	46	34	80	0.57	86	0	86	1	0.43
Pp03-20884013	A	G	29	50	79	0.37	85	0	85	1	0.63
Pp03-20884032	G	A	46	37	83	0.55	81	0	81	1	0.45
Pp03-20884036	T	C	44	37	81	0.54	82	0	82	1	0.46
Pp03-20884037	A	G	31	37	68	0.46	82	0	82	1	0.54
Pp03-20884059	G	A	30	41	71	0.42	84	0	84	1	0.58
Pp03-20884064	A	T	29	42	71	0.41	80	0	80	1	0.59
Pp03-20884115	G	T	26	49	75	0.35	70	0	70	1	0.65
Pp03-20884127	A	T	23	49	72	0.32	63	1	64	0.98	0.66
Pp03-20884164	G	A	28	56	84	0.33	68	0	68	1	0.67
Pp03-20884175	A	G	27	54	81	0.33	69	0	69	1	0.67
Pp03-20884208	T	C	25	56	81	0.31	74	0	74	1	0.69
Pp03-20884218	T	C	29	59	88	0.33	73	0	73	1	0.67
Pp03-20884255	C	A	27	53	80	0.34	72	0	72	1	0.66
Pp03-20884256	A	G	27	53	80	0.34	72	0	72	1	0.66
Pp03-20884287	T	C	30	55	85	0.35	69	0	69	1	0.65
Pp03-20884316	G	T	29	56	85	0.34	76	0	76	1	0.66
Pp03-20884338	G	A	33	62	95	0.35	77	0	77	1	0.65
Pp03-20884348	A	G	64	32	96	0.67	0	76	76	0	-0.67
Pp03-20884354	C	T	35	61	96	0.36	75	0	75	1	0.64
Pp03-20884447	A	G	31	61	92	0.34	73	0	73	1	0.66
Pp03-20884478	G	A	25	57	82	0.3	75	0	75	1	0.7
Pp03-20884486	A	T	28	50	78	0.36	73	1	74	0.99	0.63
Pp03-20884513	T	C	29	56	85	0.34	86	1	87	0.99	0.65
Pp03-20884519	C	T	32	54	86	0.37	85	0	85	1	0.63
Pp03-20884521	A	G	33	53	86	0.38	89	0	89	1	0.62
Pp03-20884546	A	T	23	61	84	0.27	79	5	84	0.94	0.67
Pp03-20884547	A	T	30	56	86	0.35	83	0	83	1	0.65
Pp03-20884563	A	G	30	62	92	0.33	83	4	87	0.95	0.62
Pp03-20884594	A	G	41	54	95	0.43	85	0	85	1	0.57
Pp03-20884603	G	T	43	55	98	0.44	86	0	86	1	0.56
Pp03-20884618	G	T	45	55	100	0.45	86	0	86	1	0.55
Pp03-20884662	C	A	30	47	77	0.39	82	0	82	1	0.61
Pp03-20884679	C	T	32	46	78	0.41	89	0	89	1	0.59
Pp03-20884706	C	T	26	61	87	0.3	85	1	86	0.99	0.69
Pp03-20884716	T	G	22	61	83	0.27	87	1	88	0.99	0.72
Pp03-20884718	A	G	23	63	86	0.27	87	1	88	0.99	0.72
Pp03-20884737	T	G	26	64	90	0.29	87	2	89	0.98	0.69
Pp03-20884787	A	G	48	63	111	0.43	88	1	89	0.99	0.56
Pp03-20884822	A	G	37	73	110	0.34	90	4	94	0.96	0.62
Pp03-20884831	C	T	49	61	110	0.45	93	0	93	1	0.55
Pp03-20884867	G	T	46	66	112	0.41	99	0	99	1	0.59
Pp03-20884877	G	A	44	65	109	0.4	96	0	96	1	0.6
Pp03-20884924	A	G	29	74	103	0.28	87	1	88	0.99	0.71
Pp03-20885015	A	G	30	68	98	0.31	70	1	71	0.99	0.68
Pp03-20885036	T	C	32	66	98	0.33	80	0	80	1	0.67
Pp03-20885038	T	G	30	64	94	0.32	79	0	79	1	0.68
Pp03-20885057	T	G	35	66	101	0.35	79	2	81	0.98	0.63
Pp03-20885075	G	A	31	56	87	0.36	76	0	76	1	0.64
Pp03-20885083	T	C	28	53	81	0.35	72	0	72	1	0.65
Pp03-20885207	C	G	20	54	74	0.27	60	0	60	1	0.73
Pp03-20885232	T	C	22	51	73	0.3	58	0	58	1	0.7
Pp03-20885259	C	T	19	44	63	0.3	54	0	54	1	0.7
Pp03-20885437	G	A	25	36	61	0.41	65	0	65	1	0.59
Pp03-20885455	C	T	23	26	49	0.47	66	0	66	1	0.53
Pp03-20885475	G	T	20	35	55	0.36	71	0	71	1	0.64
Pp03-20885499	A	G	18	43	61	0.3	70	5	75	0.93	0.63
Pp03-20885517	A	G	17	41	58	0.29	67	3	70	0.96	0.67
Pp03-20885533	G	A	20	39	59	0.34	72	0	72	1	0.66
Pp03-20885535	G	C	21	42	63	0.33	71	0	71	1	0.67
Pp03-20885545	T	A	21	43	64	0.33	82	0	82	1	0.67
Pp03-20885549	A	G	21	44	65	0.32	77	1	78	0.99	0.67
Pp03-20885590	C	T	22	50	72	0.31	83	0	83	1	0.69
Pp03-20885645	T	C	25	48	73	0.34	80	0	80	1	0.66
Pp03-20885656	T	C	24	49	73	0.33	76	0	76	1	0.67
Pp03-20885662	C	T	24	49	73	0.33	78	0	78	1	0.67
Pp03-20885676	A	G	24	54	78	0.31	73	0	73	1	0.69
Pp03-20885683	T	C	26	50	76	0.34	74	1	75	0.99	0.65
Pp03-20885717	T	C	30	36	66	0.45	66	1	67	0.99	0.54
Pp03-20885718	C	T	31	32	63	0.49	68	0	68	1	0.51
Pp03-20885723	A	G	24	38	62	0.39	66	2	68	0.97	0.58
Pp03-20885726	A	G	29	38	67	0.43	65	2	67	0.97	0.54
Pp03-20885736	T	C	32	42	74	0.43	67	1	68	0.99	0.56
Pp03-20885748	C	T	36	35	71	0.51	67	0	67	1	0.49
Pp03-20885775	C	T	42	41	83	0.51	59	0	59	1	0.49
Pp03-20885803	C	T	40	42	82	0.49	53	2	55	0.96	0.47
Pp03-20885811	C	T	40	39	79	0.51	55	3	58	0.95	0.44
Pp03-20885876	A	G	22	53	75	0.29	47	12	59	0.8	0.51
Pp03-20885920	T	C	23	45	68	0.34	69	5	74	0.93	0.59
Pp03-20885942	A	G	32	46	78	0.41	77	0	77	1	0.59
Pp03-20885949	G	A	32	45	77	0.42	73	2	75	0.97	0.55
Pp03-20885952	G	A	34	44	78	0.44	73	0	73	1	0.56
Pp03-20886000	A	G	16	56	72	0.22	62	2	64	0.97	0.75
Pp03-20886006	A	G	18	59	77	0.23	59	2	61	0.97	0.74
Pp03-20886012	T	C	21	53	74	0.28	67	0	67	1	0.72
Pp03-20886026	G	A	20	55	75	0.27	70	0	70	1	0.73
Pp03-20886036	G	A	20	42	62	0.32	66	0	66	1	0.68
Pp03-20886039	G	A	18	42	60	0.3	68	0	68	1	0.7
Pp03-20886041	G	A	19	43	62	0.31	68	0	68	1	0.69
Pp03-20886045	G	C	21	45	66	0.32	70	0	70	1	0.68
Pp03-20886060	A	G	18	59	77	0.23	67	1	68	0.99	0.76
Pp03-20886262	G	A	31	62	93	0.33	87	0	87	1	0.67
Pp03-20886301	A	G	28	72	100	0.28	84	11	95	0.88	0.6
Pp03-20886329	T	C	27	62	89	0.3	89	0	89	1	0.7
Pp03-20886361	C	T	25	59	84	0.3	87	0	87	1	0.7
Pp03-20886371	A	G	22	51	73	0.3	84	0	84	1	0.7
Pp03-20886451	T	C	19	50	69	0.28	96	0	96	1	0.72
Pp03-20886493	T	C	25	44	69	0.36	90	0	90	1	0.64
Pp03-20886602	G	A	23	59	82	0.28	66	0	66	1	0.72
Pp03-20886627	G	A	21	53	74	0.28	77	0	77	1	0.72
Pp03-20886718	G	T	22	36	58	0.38	79	0	79	1	0.62
Pp03-20886820	G	A	17	8	25	0.68	74	0	74	1	0.32
Pp03-20886830	C	T	17	12	29	0.59	72	0	72	1	0.41
Pp03-20886832	G	A	19	12	31	0.61	72	0	72	1	0.39
Pp03-20886849	T	C	21	18	39	0.54	68	0	68	1	0.46
Pp03-20886872	G	A	21	25	46	0.46	72	0	72	1	0.54
Pp03-20886891	G	A	27	33	60	0.45	75	0	75	1	0.55
Pp03-20886955	G	T	26	39	65	0.4	72	1	73	0.99	0.59
Pp03-20886972	C	G	26	39	65	0.4	69	0	69	1	0.6
Pp03-20887006	C	T	30	49	79	0.38	67	0	67	1	0.62
Pp03-20887077	C	T	31	56	87	0.36	85	0	85	1	0.64
Pp03-20887097	C	T	30	62	92	0.33	78	0	78	1	0.67
Pp03-20887123	A	G	31	65	96	0.32	74	0	74	1	0.68
Pp03-20887130	G	A	30	60	90	0.33	75	0	75	1	0.67
Pp03-20887147	A	G	26	52	78	0.33	81	0	81	1	0.67
Pp03-20887159	C	T	27	43	70	0.39	76	0	76	1	0.61
Pp03-20887210	G	A	23	21	44	0.52	65	0	65	1	0.48
Pp03-20887212	G	T	23	20	43	0.53	66	0	66	1	0.47
Pp03-20887291	A	G	23	31	54	0.43	73	0	73	1	0.57
Pp03-20887435	C	T	17	49	66	0.26	66	0	66	1	0.74
Pp03-20887484	G	A	16	62	78	0.21	65	0	65	1	0.79
Pp03-20887589	A	T	19	62	81	0.23	83	1	84	0.99	0.76
Pp03-20887590	G	A	19	61	80	0.24	83	0	83	1	0.76
Pp03-20887799	C	T	35	59	94	0.37	74	0	74	1	0.63
Pp03-20887840	C	T	29	63	92	0.32	67	0	67	1	0.68
Pp03-20887926	C	A	31	66	97	0.32	89	1	90	0.99	0.67
Pp03-20887944	T	C	30	63	93	0.32	90	0	90	1	0.68
Pp03-20887995	C	T	32	59	91	0.35	79	1	80	0.99	0.64
Pp03-20888007	T	A	32	60	92	0.35	78	0	78	1	0.65
Pp03-20888019	A	T	30	63	93	0.32	77	2	79	0.97	0.65
Pp03-20888024	C	A	29	62	91	0.32	71	4	75	0.95	0.63
Pp03-20888055	C	A	27	61	88	0.31	74	1	75	0.99	0.68
Pp03-20888086	A	G	26	71	97	0.27	70	0	70	1	0.73
Pp03-20888133	T	C	23	67	90	0.26	81	0	81	1	0.74
Pp03-20888159	A	G	22	68	90	0.24	78	0	78	1	0.76
Pp03-20888172	C	A	23	67	90	0.26	69	5	74	0.93	0.67
Pp03-20888193	A	G	30	60	90	0.33	69	0	69	1	0.67
Pp03-20888194	C	A	29	61	90	0.32	67	2	69	0.97	0.65
Pp03-20888199	A	G	30	61	91	0.33	67	0	67	1	0.67
Pp03-20888207	G	A	30	63	93	0.32	61	0	61	1	0.68
Pp03-20888244	G	T	31	47	78	0.4	54	5	59	0.92	0.52
Pp03-20888259	T	C	31	23	54	0.57	59	0	59	1	0.43
Pp03-20888266	T	C	31	33	64	0.48	59	0	59	1	0.52
Pp03-20888276	T	C	24	33	57	0.42	56	0	56	1	0.58
Pp03-20888282	T	A	25	39	64	0.39	61	0	61	1	0.61
Pp03-20888293	A	G	26	41	67	0.39	63	0	63	1	0.61
Pp03-20888298	T	C	26	44	70	0.37	61	0	61	1	0.63
Pp03-20888316	T	A	26	48	74	0.35	57	0	57	1	0.65
Pp03-20888342	G	T	21	47	68	0.31	59	0	59	1	0.69
Pp03-20888362	C	G	17	42	59	0.29	60	1	61	0.98	0.69
Pp03-20888394	A	T	18	32	50	0.36	63	0	63	1	0.64
Pp03-20888474	G	C	21	39	60	0.35	64	0	64	1	0.65
Pp03-20888484	T	G	21	43	64	0.33	64	0	64	1	0.67
Pp03-20888527	C	A	28	58	86	0.33	70	1	71	0.99	0.66
Pp03-20888566	T	C	33	59	92	0.36	66	0	66	1	0.64
Pp03-20888587	C	T	29	67	96	0.3	71	0	71	1	0.7
Pp03-20888603	T	A	33	67	100	0.33	73	0	73	1	0.67
Pp03-20888611	G	A	36	69	105	0.34	75	0	75	1	0.66
Pp03-20888621	G	A	35	67	102	0.34	75	0	75	1	0.66
Pp03-20888637	T	G	37	62	99	0.37	76	0	76	1	0.63
Pp03-20888687	A	C	33	52	85	0.39	74	0	74	1	0.61
Pp03-20888702	T	C	33	55	88	0.38	69	0	69	1	0.62
Pp03-20888739	C	T	28	43	71	0.39	82	0	82	1	0.61
Pp03-20890115	G	A	23	7	30	0.77	69	0	69	1	0.23
Pp03-20890143	A	T	24	7	31	0.77	63	0	63	1	0.23
Pp03-20890176	G	A	22	9	31	0.71	68	0	68	1	0.29
Pp03-20890180	C	G	21	9	30	0.7	66	0	66	1	0.3
Pp03-20890200	C	T	18	15	33	0.55	64	0	64	1	0.45
Pp03-20890222	G	A	22	18	40	0.55	57	0	57	1	0.45
Pp03-20890233	T	C	18	20	38	0.47	54	0	54	1	0.53
Pp03-20890239	G	A	23	22	45	0.51	56	0	56	1	0.49
Pp03-20890260	T	C	23	22	45	0.51	57	0	57	1	0.49
Pp03-20890281	C	T	25	27	52	0.48	65	0	65	1	0.52
Pp03-20890283	A	C	25	28	53	0.47	65	0	65	1	0.53
Pp03-20890287	A	G	27	29	56	0.48	62	0	62	1	0.52
Pp03-20890330	T	C	27	31	58	0.47	69	0	69	1	0.53
Pp03-20890332	C	T	27	30	57	0.47	68	0	68	1	0.53
Pp03-20890342	T	C	27	26	53	0.51	71	0	71	1	0.49
Pp03-20890343	A	G	27	26	53	0.51	73	0	73	1	0.49
Pp03-20890458	T	C	33	28	61	0.54	75	0	75	1	0.46
Pp03-20890479	A	G	36	36	72	0.5	78	0	78	1	0.5
Pp03-20890481	G	A	36	36	72	0.5	80	0	80	1	0.5
Pp03-20890492	A	C	37	45	82	0.45	79	0	79	1	0.55
Pp03-20890495	A	G	36	46	82	0.44	78	0	78	1	0.56
Pp03-20890602	A	C	27	64	91	0.3	86	0	86	1	0.7
Pp03-20890605	A	C	25	66	91	0.27	86	0	86	1	0.73
Pp03-20890616	G	A	24	65	89	0.27	80	0	80	1	0.73
Pp03-20890738	A	T	27	66	93	0.29	77	0	77	1	0.71
Pp03-20890852	T	C	25	66	91	0.27	82	0	82	1	0.73
Pp03-20891032	G	A	19	56	75	0.25	79	0	79	1	0.75
Pp03-20891047	G	T	21	46	67	0.31	75	1	76	0.99	0.68
Pp03-20891051	A	T	19	44	63	0.3	70	2	72	0.97	0.67
Pp03-20891309	A	G	25	50	75	0.33	100	0	100	1	0.67
Pp03-20891334	C	A	21	49	70	0.3	91	0	91	1	0.7
Pp03-20891357	T	C	24	52	76	0.32	92	0	92	1	0.68
Pp03-20891402	T	A	30	56	86	0.35	92	0	92	1	0.65
Pp03-20891467	C	T	34	66	100	0.34	92	0	92	1	0.66
Pp03-20891493	C	T	31	70	101	0.31	95	0	95	1	0.69
Pp03-20891552	C	T	22	73	95	0.23	78	0	78	1	0.77
Pp03-20891606	A	T	23	59	82	0.28	79	0	79	1	0.72
Pp03-20891809	T	C	41	52	93	0.44	77	0	77	1	0.56
Pp03-20892049	G	A	31	54	85	0.36	86	0	86	1	0.64
Pp03-20893161	T	C	29	74	103	0.28	78	0	78	1	0.72
Pp03-20894175	T	C	40	79	119	0.34	92	0	92	1	0.66
Pp03-20894239	A	G	43	78	121	0.36	98	0	98	1	0.64
Pp03-20894291	A	G	37	74	111	0.33	95	0	95	1	0.67
Pp03-20894381	G	C	26	73	99	0.26	87	0	87	1	0.74
Pp03-20894445	A	C	27	62	89	0.3	92	0	92	1	0.7
Pp03-20894467	G	C	29	69	98	0.3	98	0	98	1	0.7
Pp03-20894619	T	C	23	45	68	0.34	82	0	82	1	0.66
Pp03-20894923	A	G	24	60	84	0.29	88	0	88	1	0.71
Pp03-20894933	T	G	23	63	86	0.27	98	0	98	1	0.73
Pp03-20894936	G	C	22	62	84	0.26	94	0	94	1	0.74
Pp03-20895316	C	T	21	74	95	0.22	99	0	99	1	0.78
Pp03-20895403	A	C	22	69	91	0.24	87	0	87	1	0.76
Pp03-20895777	T	C	16	68	84	0.19	102	0	102	1	0.81
Pp03-20895915	T	C	25	59	84	0.3	92	0	92	1	0.7
Pp03-20895932	G	A	23	59	82	0.28	94	0	94	1	0.72
Pp03-20895984	C	G	17	59	76	0.22	91	0	91	1	0.78
Pp03-20896032	T	A	18	52	70	0.26	94	0	94	1	0.74
Pp03-20896033	A	G	17	53	70	0.24	94	0	94	1	0.76
Pp03-20896088	T	C	18	59	77	0.23	86	0	86	1	0.77
Pp03-20896110	A	C	18	52	70	0.26	84	2	86	0.98	0.72
Pp03-20896158	G	A	22	57	79	0.28	89	0	89	1	0.72
Pp03-20896209	G	A	19	56	75	0.25	78	0	78	1	0.75
Pp03-20896613	A	C	45	67	112	0.4	77	0	77	1	0.6
Pp03-20896633	C	T	46	63	109	0.42	78	0	78	1	0.58
Pp03-20896672	C	G	38	62	100	0.38	70	0	70	1	0.62
Pp03-20896897	G	T	36	78	114	0.32	80	1	81	0.99	0.67
Pp03-20897164	T	C	25	75	100	0.25	101	0	101	1	0.75
Pp03-20897168	T	C	23	73	96	0.24	100	0	100	1	0.76
Pp03-20897215	C	T	26	65	91	0.29	103	0	103	1	0.71
Pp03-20897376	C	T	26	59	85	0.31	87	0	87	1	0.69
Pp03-20897399	T	C	22	62	84	0.26	93	0	93	1	0.74
Pp03-20897441	G	A	24	51	75	0.32	86	0	86	1	0.68
Pp03-20897579	A	G	21	56	77	0.27	68	0	68	1	0.73
Pp03-20897584	T	C	20	57	77	0.26	68	0	68	1	0.74
Pp03-20897595	G	A	21	62	83	0.25	68	0	68	1	0.75
Pp03-20897633	A	G	18	60	78	0.23	74	0	74	1	0.77
Pp03-20897648	A	G	20	63	83	0.24	78	0	78	1	0.76
Pp03-20897727	A	T	25	60	85	0.29	75	0	75	1	0.71
Pp03-20897760	G	A	28	61	89	0.31	76	0	76	1	0.69
Pp03-20897771	C	A	32	57	89	0.36	87	0	87	1	0.64
Pp03-20897872	A	G	28	51	79	0.35	80	1	81	0.99	0.64
Pp03-20897878	A	G	30	56	86	0.35	81	0	81	1	0.65
Pp03-20897922	T	C	27	59	86	0.31	77	0	77	1	0.69
Pp03-20897955	C	T	32	64	96	0.33	79	0	79	1	0.67
Pp03-20897992	A	T	28	67	95	0.29	75	0	75	1	0.71
Pp03-20898084	A	G	27	64	91	0.3	74	0	74	1	0.7
Pp03-20898090	T	C	22	66	88	0.25	69	0	69	1	0.75
Pp03-20898344	T	C	25	71	96	0.26	68	0	68	1	0.74
Pp03-20898363	T	C	22	77	99	0.22	64	0	64	1	0.78
Pp03-20898438	A	G	23	66	89	0.26	72	0	72	1	0.74
Pp03-20898572	C	T	24	62	86	0.28	74	0	74	1	0.72
Pp03-20898634	A	G	23	61	84	0.27	65	0	65	1	0.73
Pp03-20898635	G	A	22	60	82	0.27	65	0	65	1	0.73
Pp03-20898696	T	C	19	69	88	0.22	69	0	69	1	0.78
Pp03-20898798	C	G	29	65	94	0.31	70	0	70	1	0.69
Pp03-20898942	G	T	28	63	91	0.31	74	1	75	0.99	0.68
Pp03-20899191	A	G	30	58	88	0.34	82	0	82	1	0.66
Pp03-20899214	C	A	30	58	88	0.34	78	1	79	0.99	0.65
Pp03-20899377	A	G	18	41	59	0.31	52	0	52	1	0.69
Pp03-20899843	A	G	24	41	65	0.37	71	0	71	1	0.63
Pp03-20899945	T	G	29	52	81	0.36	63	0	63	1	0.64
Pp03-20900020	C	A	31	56	87	0.36	65	0	65	1	0.64
Pp03-20900366	T	G	30	56	86	0.35	88	0	88	1	0.65
Pp03-20900487	C	G	31	53	84	0.37	67	0	67	1	0.63
Pp03-20900497	T	C	31	58	89	0.35	73	0	73	1	0.65
Pp03-20900527	C	T	27	59	86	0.31	69	0	69	1	0.69
Pp03-20900604	C	T	25	56	81	0.31	66	0	66	1	0.69
Pp03-20900611	T	A	23	52	75	0.31	67	0	67	1	0.69
Pp03-20900614	A	C	22	51	73	0.3	70	0	70	1	0.7
Pp03-20900616	T	A	23	51	74	0.31	69	0	69	1	0.69
Pp03-20900715	T	G	34	49	83	0.41	67	0	67	1	0.59
Pp03-20900801	T	G	30	17	47	0.64	76	0	76	1	0.36
Pp03-20900802	C	T	30	17	47	0.64	74	0	74	1	0.36
Pp03-20902127	G	A	24	63	87	0.28	83	0	83	1	0.72
Pp03-20903375	C	T	29	58	87	0.33	89	0	89	1	0.67
Pp03-20903493	T	C	24	62	86	0.28	89	0	89	1	0.72
Pp03-20904317	A	C	35	69	104	0.34	93	2	95	0.98	0.64
Pp03-20905114	C	T	25	41	66	0.38	90	0	90	1	0.62
Pp03-20906278	T	A	29	77	106	0.27	99	0	99	1	0.73
Pp03-20907744	C	T	24	76	100	0.24	83	0	83	1	0.76
Pp03-20908107	T	G	24	62	86	0.28	81	1	82	0.99	0.71
Pp03-20908436	T	C	28	24	52	0.54	85	0	85	1	0.46
Pp03-20909088	G	A	31	58	89	0.35	95	0	95	1	0.65
Pp03-20914858	G	C	35	65	100	0.35	75	0	75	1	0.65
Pp03-20914862	T	A	37	67	104	0.36	74	0	74	1	0.64
Pp03-20914978	C	A	40	63	103	0.39	63	0	63	1	0.61
Pp03-20915040	G	A	35	60	95	0.37	78	0	78	1	0.63
Pp03-20915055	A	G	35	59	94	0.37	85	0	85	1	0.63
Pp03-20915060	T	G	36	64	100	0.36	81	0	81	1	0.64
Pp03-20915133	C	T	25	70	95	0.26	68	0	68	1	0.74
Pp03-20915157	G	A	23	62	85	0.27	64	0	64	1	0.73
Pp03-20915173	T	G	25	63	88	0.28	59	0	59	1	0.72
Pp03-20915268	G	A	21	61	82	0.26	62	0	62	1	0.74
Pp03-20915539	A	T	27	63	90	0.3	70	0	70	1	0.7
Pp03-20915577	A	G	28	61	89	0.31	71	0	71	1	0.69
Pp03-20915685	C	G	30	53	83	0.36	69	0	69	1	0.64
Pp03-20915975	G	C	31	62	93	0.33	81	0	81	1	0.67
Pp03-20916126	A	G	15	44	59	0.25	79	0	79	1	0.75
Pp03-20916138	A	G	19	46	65	0.29	81	0	81	1	0.71
Pp03-20916175	C	G	24	47	71	0.34	83	0	83	1	0.66
Pp03-20916597	G	A	30	64	94	0.32	87	0	87	1	0.68
Pp03-20918210	C	T	23	39	62	0.37	55	0	55	1	0.63
Pp03-20918239	G	A	19	37	56	0.34	48	0	48	1	0.66
Pp03-20918312	G	A	14	27	41	0.34	47	0	47	1	0.66
Pp03-20918374	G	T	17	26	43	0.4	45	1	46	0.98	0.58
Pp03-20918432	T	A	21	25	46	0.46	46	0	46	1	0.54
Pp03-20918567	C	G	16	32	48	0.33	58	0	58	1	0.67
Pp03-20918611	G	C	17	39	56	0.3	64	0	64	1	0.7
Pp03-20918985	G	A	31	68	99	0.31	75	0	75	1	0.69
Pp03-20918992	A	G	28	63	91	0.31	80	0	80	1	0.69
Pp03-20919055	A	C	24	76	100	0.24	75	0	75	1	0.76
Pp03-20919984	T	C	23	54	77	0.3	78	0	78	1	0.7
Pp03-20920163	G	T	20	68	88	0.23	81	0	81	1	0.77
Pp03-20920228	A	G	22	66	88	0.25	86	0	86	1	0.75
Pp03-20920286	A	G	14	69	83	0.17	82	0	82	1	0.83
Pp03-20921012	A	C	24	48	72	0.33	67	0	67	1	0.67
Pp03-20921016	A	C	22	47	69	0.32	69	0	69	1	0.68
Pp03-20921377	A	C	20	52	72	0.28	90	0	90	1	0.72
Pp03-20921698	C	T	19	59	78	0.24	87	0	87	1	0.76
Pp03-20923788	C	T	26	61	87	0.3	85	0	85	1	0.7
Pp03-20925006	T	C	31	52	83	0.37	79	0	79	1	0.63
Pp03-20925627	G	A	30	69	99	0.3	75	0	75	1	0.7
Pp03-20926145	T	C	24	80	104	0.23	66	0	66	1	0.77
Pp03-20926433	C	T	20	60	80	0.25	89	0	89	1	0.75
Pp03-20926901	C	G	29	68	97	0.3	77	0	77	1	0.7
Pp03-20927224	G	A	24	68	92	0.26	85	0	85	1	0.74
Pp03-20927705	T	C	27	43	70	0.39	70	0	70	1	0.61
Pp03-20928523	A	G	27	64	91	0.3	79	0	79	1	0.7
Pp03-20928535	A	G	27	66	93	0.29	77	0	77	1	0.71
Pp03-20929047	T	A	29	65	94	0.31	76	0	76	1	0.69
Pp03-20929048	T	A	27	66	93	0.29	74	1	75	0.99	0.7
Pp03-20933242	G	C	25	60	85	0.29	75	0	75	1	0.71
Pp03-20934340	T	A	24	63	87	0.28	67	0	67	1	0.72
Pp03-20935336	A	G	24	53	77	0.31	68	0	68	1	0.69
Pp03-20935751	T	C	23	58	81	0.28	79	0	79	1	0.72
Pp03-20936846	T	A	36	61	97	0.37	66	1	67	0.99	0.62
Pp03-20936901	A	T	28	59	87	0.32	66	0	66	1	0.68
Pp03-20936960	C	T	22	62	84	0.26	71	0	71	1	0.74
Pp03-20937166	A	G	16	75	91	0.18	83	0	83	1	0.82
Pp03-20937187	C	T	13	80	93	0.14	80	0	80	1	0.86
Pp03-20937342	G	C	30	66	96	0.31	67	0	67	1	0.69
Pp03-20937596	C	T	32	82	114	0.28	73	0	73	1	0.72
Pp03-20937658	A	G	24	73	97	0.25	76	0	76	1	0.75
Pp03-20937832	A	T	19	60	79	0.24	96	0	96	1	0.76
Pp03-20937868	T	G	20	68	88	0.23	93	0	93	1	0.77
Pp03-20937875	G	C	21	65	86	0.24	96	0	96	1	0.76
Pp03-20937948	C	T	26	71	97	0.27	101	0	101	1	0.73
Pp03-20937960	C	G	26	71	97	0.27	98	0	98	1	0.73
Pp03-20938113	G	C	33	61	94	0.35	83	0	83	1	0.65
Pp03-20938286	T	C	21	70	91	0.23	91	0	91	1	0.77
Pp03-20938347	G	A	22	68	90	0.24	84	0	84	1	0.76
Pp03-20938516	A	T	27	74	101	0.27	91	0	91	1	0.73
Pp03-20938720	T	C	35	59	94	0.37	67	0	67	1	0.63
Pp03-20938726	C	T	32	56	88	0.36	71	0	71	1	0.64
Pp03-20938737	A	G	29	58	87	0.33	73	0	73	1	0.67
Pp03-20938953	C	T	30	64	94	0.32	58	0	58	1	0.68
Pp03-20939138	C	T	25	62	87	0.29	85	0	85	1	0.71
Pp03-20939156	T	C	27	69	96	0.28	79	0	79	1	0.72
Pp03-20939633	T	C	33	77	110	0.3	91	1	92	0.99	0.69
Pp03-20939955	T	G	31	66	97	0.32	78	0	78	1	0.68
Pp03-20940021	T	C	30	56	86	0.35	82	0	82	1	0.65
Pp03-20940029	G	T	30	56	86	0.35	81	0	81	1	0.65
Pp03-20940158	C	G	35	51	86	0.41	84	0	84	1	0.59
Pp03-20940200	A	T	31	50	81	0.38	90	0	90	1	0.62
Pp03-20940206	A	G	30	48	78	0.38	91	0	91	1	0.62
Pp03-20940273	G	C	25	52	77	0.32	107	0	107	1	0.68
Pp03-20940457	T	C	25	60	85	0.29	91	0	91	1	0.71
Pp03-20940783	C	T	33	46	79	0.42	66	0	66	1	0.58
Pp03-20940865	C	T	25	44	69	0.36	72	0	72	1	0.64
Pp03-20940890	T	G	19	55	74	0.26	70	0	70	1	0.74
Pp03-20940923	T	C	19	51	70	0.27	60	0	60	1	0.73
Pp03-20940955	T	C	17	43	60	0.28	61	0	61	1	0.72
Pp03-20940989	T	A	19	8	27	0.7	48	6	54	0.89	0.19
Pp03-20941013	T	A	21	38	59	0.36	61	3	64	0.95	0.59
Pp03-20941100	T	A	14	59	73	0.19	73	0	73	1	0.81
Pp03-20941110	C	T	16	56	72	0.22	75	0	75	1	0.78
Pp03-20941136	A	G	16	52	68	0.24	72	0	72	1	0.76
Pp03-20941157	C	G	19	57	76	0.25	74	0	74	1	0.75
Pp03-20941249	T	G	24	59	83	0.29	72	0	72	1	0.71
Pp03-20941370	C	T	24	54	78	0.31	81	0	81	1	0.69
Pp03-20941498	C	A	27	47	74	0.36	72	3	75	0.96	0.6
Pp03-20941614	G	A	26	50	76	0.34	66	0	66	1	0.66
Pp03-20941902	T	G	31	68	99	0.31	81	1	82	0.99	0.68
Pp03-20942025	G	T	23	73	96	0.24	76	0	76	1	0.76
Pp03-20942064	C	G	21	65	86	0.24	75	0	75	1	0.76
Pp03-20942144	A	G	26	61	87	0.3	74	0	74	1	0.7
Pp03-20942156	G	T	26	53	79	0.33	65	1	66	0.98	0.65
Pp03-20942172	T	A	28	41	69	0.41	65	0	65	1	0.59
Pp03-20942183	C	T	22	58	80	0.28	65	0	65	1	0.72
Pp03-20942632	G	C	30	69	99	0.3	77	0	77	1	0.7
Pp03-20943531	C	T	23	61	84	0.27	72	0	72	1	0.73
Pp03-20945536	A	C	39	66	105	0.37	86	0	86	1	0.63
Pp03-20945616	A	G	31	55	86	0.36	69	0	69	1	0.64
Pp03-20947117	C	T	32	79	111	0.29	76	0	76	1	0.71
Pp03-20947173	C	T	32	78	110	0.29	76	0	76	1	0.71
Pp03-20947823	A	C	28	48	76	0.37	59	2	61	0.97	0.6
Pp03-20948012	G	A	27	54	81	0.33	72	4	76	0.95	0.62
Pp03-20998219	C	T	39	59	98	0.4	67	2	69	0.97	0.57
