# Supplementary material for: Fine mapping of the gene controlling the weeping trait of Prunus persica and its uses for MAS in progenies
Source: BMC Plant Biol. 2022 Sep 24;22:459. doi: 10.1186/s12870-022-03840-1 (PMC9508784; doi:10.1186/s12870-022-03840-1)
Supplement: Supplementary file 2 — Additional file 2: Table S2. Genome-wide Delta_SNP_index. [file 12870_2022_3840_MOESM2_ESM.xlsx]

## Sheet: Delta_All.index
Genome-wide Delta_SNP_index CHROM:The ID of the chromosome where the variant is located;POS:The starting position of the chromosome where the variant is located;REF:reference genome base type;ALT:Detection of base types in samples;Ref_depth_*:The number of reads in the sample supporting the base type of the reference genome; Alt_depth_*:The number of reads supporting the mutant base type in the s…
CHROM	POS	REF	ALT	Genotype_yb144	Depth_yb144	Ref_depth_ST	Alt_depth_ST	Depth_ST	SNPindex_ST	Ref_depth_PL	Alt_depth_PL	Depth_PL	SNPindex_PL	Delta_SNPindex(PL-ST)
Pp01	12	T	G	G	37	32	20	52	0.62	22	16	38	0.58	-0.04
Pp01	22	G	A	A	46	33	31	64	0.52	25	23	48	0.52	0
Pp01	27	A	G	G	50	56	13	69	0.81	44	10	54	0.81	0
Pp01	36	G	A	A	56	58	29	87	0.67	43	23	66	0.65	-0.02
Pp01	48	T	C	C	69	63	43	106	0.59	46	30	76	0.61	0.02
Pp01	55	T	C	C	75	69	49	118	0.58	52	36	88	0.59	0.01
Pp01	80	A	T	T	104	55	96	151	0.36	40	83	123	0.33	-0.03
Pp01	116	C	T	T	133	155	41	196	0.79	137	24	161	0.85	0.06
Pp01	125	A	C	C	142	61	144	205	0.3	43	140	183	0.23	-0.07
Pp01	256	C	A	A	234	205	45	250	0.82	195	55	250	0.78	-0.04
Pp01	270	C	A	A	234	205	45	250	0.82	191	59	250	0.76	-0.06
Pp01	275	C	T	T	237	202	46	248	0.81	192	58	250	0.77	-0.04
Pp01	309	G	A	A	232	198	51	249	0.8	200	49	249	0.8	0
Pp01	320	G	A	A	230	207	39	246	0.84	189	55	244	0.77	-0.07
Pp01	414	T	TA	TA	117	102	138	240	0.42	110	95	205	0.54	0.12
Pp01	422	C	T	T	175	107	140	247	0.43	99	142	241	0.41	-0.02
Pp01	446	C	A	A	160	162	49	211	0.77	173	41	214	0.81	0.04
Pp01	457	G	A	A	205	209	40	249	0.84	197	49	246	0.8	-0.04
Pp01	502	G	C	C	187	189	50	239	0.79	187	57	244	0.77	-0.02
Pp01	534	G	T	T	177	177	73	250	0.71	178	72	250	0.71	0
Pp01	557	C	A	A	160	106	144	250	0.42	97	152	249	0.39	-0.03
Pp01	584	A	C	C	101	87	147	234	0.37	84	147	231	0.36	-0.01
Pp01	659	C	G	G	215	164	82	246	0.67	166	76	242	0.69	0.02
Pp01	709	T	C	C	238	81	168	249	0.33	65	184	249	0.26	-0.07
Pp01	721	G	A	A	237	173	73	246	0.7	164	79	243	0.67	-0.03
Pp01	742	AC	A	A	211	180	63	243	0.74	173	69	242	0.71	-0.03
Pp01	749	C	T	T	215	162	86	248	0.65	145	102	247	0.59	-0.06
Pp01	780	A	T	T	181	87	145	232	0.38	70	153	223	0.31	-0.07
Pp01	795	T	C	C	182	83	136	219	0.38	70	142	212	0.33	-0.05
Pp01	816	A	T	T	178	84	127	211	0.4	75	134	209	0.36	-0.04
Pp01	865	A	G	G	145	74	94	168	0.44	83	98	181	0.46	0.02
Pp01	894	C	A	A	140	100	72	172	0.58	110	51	161	0.68	0.1
Pp01	932	C	T	T	120	104	45	149	0.7	109	40	149	0.73	0.03
Pp01	958	G	A	A	120	106	46	152	0.7	113	38	151	0.75	0.05
Pp01	1049	A	G	G	69	49	65	114	0.43	38	73	111	0.34	-0.09
Pp01	1174	G	A	A	46	47	32	79	0.59	43	41	84	0.51	-0.08
Pp01	1275	A	G	G	35	51	26	77	0.66	40	49	89	0.45	-0.21
Pp01	1392	A	C	C	39	48	18	66	0.73	56	12	68	0.82	0.09
Pp01	1393	A	C	C	39	48	18	66	0.73	56	12	68	0.82	0.09
Pp01	1406	C	A	A	37	42	18	60	0.7	47	13	60	0.78	0.08
Pp01	1408	G	A	A	37	42	17	59	0.71	44	12	56	0.79	0.08
Pp01	1416	T	C	C	33	38	18	56	0.68	38	13	51	0.75	0.07
Pp01	1417	T	C	C	34	37	18	55	0.67	38	13	51	0.75	0.08
Pp01	1420	GAT	G	G	26	26	15	41	0.63	31	12	43	0.72	0.09
Pp01	1631	C	T	T	20	15	7	22	0.68	10	10	20	0.5	-0.18
Pp01	1711	G	A	A	27	33	20	53	0.62	16	28	44	0.36	-0.26
Pp01	1830	G	A	A	36	50	26	76	0.66	25	43	68	0.37	-0.29
Pp01	1935	A	G	G	25	46	12	58	0.79	28	21	49	0.57	-0.22
Pp01	1936	T	G	G	25	48	12	60	0.8	31	20	51	0.61	-0.19
Pp01	1963	C	G	G	27	44	14	58	0.76	26	18	44	0.59	-0.17
Pp01	2092	T	A	A	25	42	1	43	0.98	28	1	29	0.97	-0.01
Pp01	2100	T	C	C	28	44	2	46	0.96	28	1	29	0.97	0.01
Pp01	2102	A	T	T	27	44	4	48	0.92	28	1	29	0.97	0.05
Pp01	2123	C	G	G	44	73	22	95	0.77	51	14	65	0.78	0.01
Pp01	2133	G	T	T	49	69	34	103	0.67	38	25	63	0.6	-0.07
Pp01	2136	A	G	G	51	78	25	103	0.76	57	14	71	0.8	0.04
Pp01	2138	A	T	T	52	78	28	106	0.74	58	14	72	0.81	0.07
Pp01	2204	C	T	T	91	97	70	167	0.58	80	43	123	0.65	0.07
Pp01	2221	A	C	C	98	80	83	163	0.49	69	46	115	0.6	0.11
Pp01	2333	C	T	T	105	73	94	167	0.44	67	71	138	0.49	0.05
Pp01	2378	T	C	C	95	77	91	168	0.46	57	74	131	0.44	-0.02
Pp01	2379	G	A	A	95	76	91	167	0.46	58	73	131	0.44	-0.02
Pp01	2396	T	C	C	96	82	98	180	0.46	55	84	139	0.4	-0.06
Pp01	2413	A	T	T	92	83	99	182	0.46	61	86	147	0.41	-0.05
Pp01	2468	A	G	G	95	75	98	173	0.43	68	86	154	0.44	0.01
Pp01	2482	T	G	G	97	112	61	173	0.65	113	46	159	0.71	0.06
Pp01	2486	C	CA	CA	91	105	53	158	0.66	107	46	153	0.7	0.04
Pp01	2500	G	A	A	97	71	92	163	0.44	71	86	157	0.45	0.01
Pp01	2505	C	T	T	94	69	89	158	0.44	76	86	162	0.47	0.03
Pp01	2546	AG	A	A	79	63	94	157	0.4	75	84	159	0.47	0.07
Pp01	2580	T	G	G	77	61	79	140	0.44	71	82	153	0.46	0.02
Pp01	2610	T	C	C	79	71	71	142	0.5	69	78	147	0.47	-0.03
Pp01	2621	A	G	G	80	50	88	138	0.36	25	119	144	0.17	-0.19
Pp01	2646	A	G	G	81	98	40	138	0.71	110	29	139	0.79	0.08
Pp01	2650	A	G	G	78	74	62	136	0.54	69	69	138	0.5	-0.04
Pp01	2685	C	G	G	91	80	58	138	0.58	76	59	135	0.56	-0.02
Pp01	2703	T	C	C	86	78	54	132	0.59	78	56	134	0.58	-0.01
Pp01	2753	C	T	T	90	97	23	120	0.81	92	26	118	0.78	-0.03
Pp01	2764	G	A	A	89	72	45	117	0.62	73	39	112	0.65	0.03
Pp01	2785	G	C	C	78	72	39	111	0.65	72	33	105	0.69	0.04
Pp01	2900	T	C	C	56	51	34	85	0.6	33	51	84	0.39	-0.21
Pp01	2958	C	G	G	57	52	27	79	0.66	34	56	90	0.38	-0.28
Pp01	3194	A	G	G	39	39	18	57	0.68	20	28	48	0.42	-0.26
Pp01	3234	A	G	G	49	40	35	75	0.53	15	40	55	0.27	-0.26
Pp01	3265	C	T	T	46	58	17	75	0.77	38	26	64	0.59	-0.18
Pp01	3285	C	T	T	38	35	34	69	0.51	21	37	58	0.36	-0.15
Pp01	3288	T	G	G	38	52	17	69	0.75	38	15	53	0.72	-0.03
Pp01	3295	C	T	T	37	48	17	65	0.74	34	15	49	0.69	-0.05
Pp01	3317	T	C	C	32	43	14	57	0.75	25	12	37	0.68	-0.07
Pp01	4583	A	G	G	48	43	34	77	0.56	28	41	69	0.41	-0.15
Pp01	4626	A	G	G	41	41	33	74	0.55	28	45	73	0.38	-0.17
Pp01	4766	T	G	G	37	50	8	58	0.86	45	15	60	0.75	-0.11
Pp01	4771	G	C	C	39	49	9	58	0.84	44	15	59	0.75	-0.09
Pp01	4941	C	T	T	34	53	14	67	0.79	26	11	37	0.7	-0.09
Pp01	5073	C	A	A	53	56	39	95	0.59	40	37	77	0.52	-0.07
Pp01	5096	C	A	A	55	47	34	81	0.58	32	41	73	0.44	-0.14
Pp01	5203	C	T	T	63	64	25	89	0.72	47	53	100	0.47	-0.25
Pp01	5238	A	G	G	69	84	28	112	0.75	49	58	107	0.46	-0.29
Pp01	5251	A	G	G	70	84	37	121	0.69	96	17	113	0.85	0.16
Pp01	5260	G	T	T	71	83	40	123	0.67	99	14	113	0.88	0.21
Pp01	5288	A	G	G	74	80	43	123	0.65	101	18	119	0.85	0.2
Pp01	5289	G	A	A	74	80	44	124	0.65	101	19	120	0.84	0.19
Pp01	5303	TC	T	T	70	81	37	118	0.69	101	20	121	0.83	0.14
Pp01	5308	G	A	A	72	81	42	123	0.66	104	21	125	0.83	0.17
Pp01	5360	T	A	A	55	80	35	115	0.7	80	29	109	0.73	0.03
Pp01	5521	G	T	T	87	100	50	150	0.67	108	23	131	0.82	0.15
Pp01	5522	C	T	T	85	85	64	149	0.57	73	58	131	0.56	-0.01
Pp01	5530	C	T	T	84	85	69	154	0.55	68	58	126	0.54	-0.01
Pp01	5543	G	A	A	84	80	74	154	0.52	71	70	141	0.5	-0.02
Pp01	5602	A	G	G	91	119	52	171	0.7	128	30	158	0.81	0.11
Pp01	5607	G	A	A	94	119	51	170	0.7	131	30	161	0.81	0.11
Pp01	5645	A	T	T	95	50	118	168	0.3	33	120	153	0.22	-0.08
Pp01	5657	G	A	A	97	121	46	167	0.72	120	29	149	0.81	0.09
Pp01	5713	G	C	C	97	75	81	156	0.48	71	73	144	0.49	0.01
Pp01	5717	A	G	G	98	74	81	155	0.48	72	72	144	0.5	0.02
Pp01	5722	A	G	G	98	74	78	152	0.49	72	72	144	0.5	0.01
Pp01	5725	G	C	C	96	75	77	152	0.49	72	72	144	0.5	0.01
Pp01	5755	G	A	A	95	114	26	140	0.81	112	33	145	0.77	-0.04
Pp01	5810	C	T	T	104	88	68	156	0.56	76	90	166	0.46	-0.1
Pp01	5841	C	T	T	98	116	41	157	0.74	120	49	169	0.71	-0.03
Pp01	5874	G	A	A	97	77	81	158	0.49	78	89	167	0.47	-0.02
Pp01	6025	T	C	C	106	68	76	144	0.47	78	73	151	0.52	0.05
Pp01	6069	C	T	T	145	157	53	210	0.75	143	57	200	0.71	-0.04
Pp01	6132	T	C	C	189	151	72	223	0.68	133	81	214	0.62	-0.06
Pp01	6151	C	G	G	193	149	83	232	0.64	151	65	216	0.7	0.06
Pp01	6251	G	A	A	162	145	102	247	0.59	155	88	243	0.64	0.05
Pp01	6255	A	G	G	161	146	104	250	0.58	159	91	250	0.64	0.06
Pp01	6298	C	A	A	186	139	109	248	0.56	153	97	250	0.61	0.05
Pp01	6345	T	C	C	183	187	62	249	0.75	199	51	250	0.8	0.05
Pp01	6356	G	A	A	188	172	75	247	0.7	172	76	248	0.69	-0.01
Pp01	6366	G	A	A	178	192	53	245	0.78	209	40	249	0.84	0.06
Pp01	6369	G	A	A	182	194	53	247	0.79	208	40	248	0.84	0.05
Pp01	6391	C	T	T	165	155	93	248	0.62	165	77	242	0.68	0.06
Pp01	6539	T	C	C	97	68	81	149	0.46	76	98	174	0.44	-0.02
Pp01	6579	A	C	C	111	131	29	160	0.82	125	45	170	0.74	-0.08
Pp01	6619	G	A	A	110	78	91	169	0.46	73	90	163	0.45	-0.01
Pp01	6642	A	C	C	107	75	91	166	0.45	64	85	149	0.43	-0.02
Pp01	6677	A	T	T	108	79	94	173	0.46	66	79	145	0.46	0
Pp01	6730	C	T	T	132	166	75	241	0.69	159	76	235	0.68	-0.01
Pp01	6732	A	T	T	132	173	74	247	0.7	165	70	235	0.7	0
Pp01	6763	C	T	T	157	187	56	243	0.77	193	54	247	0.78	0.01
Pp01	6765	A	T	T	153	166	67	233	0.71	151	88	239	0.63	-0.08
Pp01	6845	G	A	A	139	146	81	227	0.64	154	76	230	0.67	0.03
Pp01	6874	T	A	A	132	86	102	188	0.46	82	115	197	0.42	-0.04
Pp01	6885	A	C	C	121	138	32	170	0.81	147	39	186	0.79	-0.02
Pp01	6912	T	G	G	95	105	30	135	0.78	120	38	158	0.76	-0.02
Pp01	6922	A	G	G	92	72	59	131	0.55	89	65	154	0.58	0.03
Pp01	6968	G	A	A	80	81	34	115	0.7	94	39	133	0.71	0.01
Pp01	7079	C	T	T	86	104	35	139	0.75	112	49	161	0.7	-0.05
Pp01	7119	T	C	C	92	104	51	155	0.67	123	36	159	0.77	0.1
Pp01	7132	G	T	T	92	86	71	157	0.55	90	60	150	0.6	0.05
Pp01	7149	G	A	A	100	87	73	160	0.54	99	66	165	0.6	0.06
Pp01	7211	C	T	T	96	59	77	136	0.43	86	61	147	0.59	0.16
Pp01	7223	G	A	A	96	67	82	149	0.45	90	58	148	0.61	0.16
Pp01	7249	C	T	T	96	58	94	152	0.38	88	70	158	0.56	0.18
Pp01	7319	A	C	C	96	105	45	150	0.7	113	40	153	0.74	0.04
Pp01	7324	G	A	A	98	103	41	144	0.72	112	40	152	0.74	0.02
Pp01	7325	A	G	G	98	118	27	145	0.81	98	53	151	0.65	-0.16
Pp01	7433	A	C	C	137	135	35	170	0.79	107	46	153	0.7	-0.09
Pp01	7498	GA	G	G	117	75	74	149	0.5	65	62	127	0.51	0.01
Pp01	7558	G	A	A	124	120	44	164	0.73	125	24	149	0.84	0.11
Pp01	7559	C	T	T	123	121	44	165	0.73	122	24	146	0.84	0.11
Pp01	7634	A	C	C	130	90	82	172	0.52	85	80	165	0.52	0
Pp01	7841	A	G	G	126	92	93	185	0.5	84	110	194	0.43	-0.07
Pp01	7919	T	G	G	119	141	37	178	0.79	132	44	176	0.75	-0.04
Pp01	7963	T	A	A	123	127	33	160	0.79	115	40	155	0.74	-0.05
Pp01	8200	G	A	A	89	91	43	134	0.68	112	26	138	0.81	0.13
Pp01	8260	G	A	A	71	76	59	135	0.56	80	48	128	0.62	0.06
Pp01	8429	G	C	C	40	36	24	60	0.6	25	19	44	0.57	-0.03
Pp01	8433	A	T	T	51	36	39	75	0.48	27	33	60	0.45	-0.03
Pp01	8486	T	C	C	56	55	36	91	0.6	51	16	67	0.76	0.16
Pp01	8487	G	A	A	55	53	37	90	0.59	54	16	70	0.77	0.18
Pp01	8524	G	C	C	48	48	38	86	0.56	44	19	63	0.7	0.14
Pp01	8528	C	T	T	47	49	38	87	0.56	44	19	63	0.7	0.14
Pp01	8529	G	T	T	46	34	52	86	0.4	27	36	63	0.43	0.03
Pp01	8563	T	A	A	43	43	33	76	0.57	50	11	61	0.82	0.25
Pp01	9987	C	T	T	30	38	19	57	0.67	14	18	32	0.44	-0.23
Pp01	10318	C	T	T	66	64	33	97	0.66	54	42	96	0.56	-0.1
Pp01	10400	C	CAT	CAT	54	57	29	86	0.66	41	38	79	0.52	-0.14
Pp01	10691	A	T	T	48	59	33	92	0.64	38	31	69	0.55	-0.09
Pp01	10718	A	G	G	51	64	39	103	0.62	39	29	68	0.57	-0.05
Pp01	10924	A	C	C	36	50	58	108	0.46	28	45	73	0.38	-0.08
Pp01	10933	T	A	A	34	82	34	116	0.71	45	28	73	0.62	-0.09
Pp01	10955	G	A	A	34	67	42	109	0.61	31	31	62	0.5	-0.11
Pp01	10996	G	A	A	32	57	30	87	0.66	39	18	57	0.68	0.02
Pp01	11144	C	T	T	33	43	26	69	0.62	31	35	66	0.47	-0.15
Pp01	11217	T	C	C	42	41	29	70	0.59	36	34	70	0.51	-0.08
Pp01	11553	C	T	T	68	44	30	74	0.59	38	54	92	0.41	-0.18
Pp01	11613	C	T	T	85	30	62	92	0.33	27	58	85	0.32	-0.01
Pp01	11789	T	G	G	79	86	22	108	0.8	76	29	105	0.72	-0.08
Pp01	12922	C	G	G	77	91	52	143	0.64	91	36	127	0.72	0.08
Pp01	12982	A	G	G	55	49	31	80	0.61	42	39	81	0.52	-0.09
Pp01	12983	A	T	T	54	48	32	80	0.6	42	39	81	0.52	-0.08
Pp01	13006	T	A	A	55	60	27	87	0.69	51	39	90	0.57	-0.12
Pp01	13053	C	T	T	68	68	32	100	0.68	51	42	93	0.55	-0.13
Pp01	13186	G	A	A	54	57	20	77	0.74	43	38	81	0.53	-0.21
Pp01	13203	G	A	A	44	46	25	71	0.65	32	40	72	0.44	-0.21
Pp01	13325	G	T	T	43	47	27	74	0.64	23	31	54	0.43	-0.21
Pp01	13451	T	C	C	51	47	40	87	0.54	34	29	63	0.54	0
Pp01	13636	A	T	T	26	31	35	66	0.47	30	29	59	0.51	0.04
Pp01	17961	G	A	A	41	30	23	53	0.57	33	31	64	0.52	-0.05
Pp01	18160	C	T	T	65	85	28	113	0.75	56	33	89	0.63	-0.12
Pp01	18173	A	C	C	68	85	38	123	0.69	58	42	100	0.58	-0.11
Pp01	18204	T	C	C	81	82	55	137	0.6	61	53	114	0.54	-0.06
Pp01	18213	C	T	T	82	119	29	148	0.8	86	34	120	0.72	-0.08
Pp01	18318	G	A	A	77	73	79	152	0.48	64	56	120	0.53	0.05
Pp01	18320	A	T	T	77	76	76	152	0.5	65	58	123	0.53	0.03
Pp01	18339	C	A	A	80	144	26	170	0.85	97	40	137	0.71	-0.14
Pp01	18358	A	T	T	81	81	96	177	0.46	67	83	150	0.45	-0.01
Pp01	18361	G	A	A	82	110	71	181	0.61	87	66	153	0.57	-0.04
Pp01	18372	C	T	T	91	159	40	199	0.8	126	26	152	0.83	0.03
Pp01	18381	T	A	A	95	145	71	216	0.67	95	68	163	0.58	-0.09
Pp01	18420	T	G	G	93	117	117	234	0.5	90	94	184	0.49	-0.01
Pp01	18473	CATTTTATACTATAAATTACCGTTAAG	C	C	59	117	36	153	0.76	84	36	120	0.7	-0.06
Pp01	18520	T	C	C	71	94	40	134	0.7	84	40	124	0.68	-0.02
Pp01	18577	T	A	A	73	86	23	109	0.79	66	37	103	0.64	-0.15
Pp01	18601	A	G	G	60	88	9	97	0.91	68	17	85	0.8	-0.11
Pp01	18615	T	C	C	57	89	13	102	0.87	60	19	79	0.76	-0.11
Pp01	18639	C	T	T	65	94	13	107	0.88	67	17	84	0.8	-0.08
Pp01	18684	T	C	C	58	95	27	122	0.78	68	18	86	0.79	0.01
Pp01	18688	T	A	A	58	88	31	119	0.74	65	26	91	0.71	-0.03
Pp01	18690	A	T	T	59	92	27	119	0.77	57	33	90	0.63	-0.14
Pp01	18716	T	C	C	66	77	53	130	0.59	63	42	105	0.6	0.01
Pp01	18724	G	T	T	65	54	57	111	0.49	34	63	97	0.35	-0.14
Pp01	18733	C	T	T	73	78	62	140	0.56	63	57	120	0.53	-0.03
Pp01	18767	C	T	T	76	116	45	161	0.72	107	40	147	0.73	0.01
Pp01	18768	G	T	T	74	105	47	152	0.69	99	46	145	0.68	-0.01
Pp01	18778	G	T	T	77	113	54	167	0.68	106	46	152	0.7	0.02
Pp01	18800	G	T	T	72	108	60	168	0.64	89	67	156	0.57	-0.07
Pp01	18820	G	A	A	84	105	53	158	0.66	109	46	155	0.7	0.04
Pp01	18828	G	A	A	86	60	87	147	0.41	61	94	155	0.39	-0.02
Pp01	18840	T	C	C	87	68	89	157	0.43	60	89	149	0.4	-0.03
Pp01	18878	A	ATAT	ATAT	79	85	59	144	0.59	87	64	151	0.58	-0.01
Pp01	18880	G	T	T	75	92	42	134	0.69	109	41	150	0.73	0.04
Pp01	18881	CT	C	C	71	74	53	127	0.58	66	61	127	0.52	-0.06
Pp01	18924	A	C	C	96	100	63	163	0.61	104	76	180	0.58	-0.03
Pp01	18928	C	T	T	100	88	77	165	0.53	75	105	180	0.42	-0.11
Pp01	18965	G	A	A	105	142	37	179	0.79	134	44	178	0.75	-0.04
Pp01	19043	C	A	A	107	133	32	165	0.81	132	30	162	0.81	0
Pp01	19077	T	C	C	100	105	60	165	0.64	91	60	151	0.6	-0.04
Pp01	19103	C	A	A	96	95	47	142	0.67	69	58	127	0.54	-0.13
Pp01	19104	G	C	C	97	93	47	140	0.66	71	54	125	0.57	-0.09
Pp01	19154	G	T	T	97	84	44	128	0.66	56	49	105	0.53	-0.13
Pp01	19157	G	A	A	107	106	33	139	0.76	79	40	119	0.66	-0.1
Pp01	19174	T	C	C	112	89	57	146	0.61	56	63	119	0.47	-0.14
Pp01	19218	G	T	T	105	135	32	167	0.81	94	33	127	0.74	-0.07
Pp01	19276	T	C	C	99	118	80	198	0.6	104	69	173	0.6	0
Pp01	19296	A	G	G	99	176	36	212	0.83	155	42	197	0.79	-0.04
Pp01	19480	C	T	T	61	39	38	77	0.51	38	46	84	0.45	-0.06
Pp01	19655	G	A	A	52	45	32	77	0.58	39	43	82	0.48	-0.1
Pp01	19665	A	G	G	52	42	34	76	0.55	40	43	83	0.48	-0.07
Pp01	19799	A	G	G	50	45	37	82	0.55	49	45	94	0.52	-0.03
Pp01	20228	G	A	A	63	95	31	126	0.75	73	46	119	0.61	-0.14
Pp01	20592	C	T	T	49	44	30	74	0.59	31	45	76	0.41	-0.18
Pp01	20653	G	C	C	48	42	24	66	0.64	30	43	73	0.41	-0.23
Pp01	20761	G	A	A	54	46	24	70	0.66	49	38	87	0.56	-0.1
Pp01	21166	A	C	C	46	55	27	82	0.67	43	33	76	0.57	-0.1
Pp01	21167	G	C	C	46	53	25	78	0.68	42	33	75	0.56	-0.12
Pp01	21175	C	A	A	51	50	33	83	0.6	41	43	84	0.49	-0.11
Pp01	21232	T	C	C	40	55	21	76	0.72	44	34	78	0.56	-0.16
Pp01	21451	G	C	C	38	44	26	70	0.63	31	35	66	0.47	-0.16
Pp01	21756	C	G	G	48	42	29	71	0.59	29	41	70	0.41	-0.18
Pp01	21863	A	T	T	69	85	34	119	0.71	59	40	99	0.6	-0.11
Pp01	22065	T	G	G	99	100	69	169	0.59	89	72	161	0.55	-0.04
Pp01	22074	T	C	C	100	94	79	173	0.54	83	81	164	0.51	-0.03
Pp01	22110	T	A	A	89	111	52	163	0.68	98	54	152	0.64	-0.04
Pp01	22119	C	T	T	92	98	68	166	0.59	90	66	156	0.58	-0.01
Pp01	22125	T	C	C	100	111	72	183	0.61	96	66	162	0.59	-0.02
Pp01	22200	T	G	G	122	110	124	234	0.47	128	99	227	0.56	0.09
Pp01	22353	A	T	T	66	68	43	111	0.61	73	44	117	0.62	0.01
Pp01	22373	T	C	C	57	33	59	92	0.36	34	64	98	0.35	-0.01
Pp01	22384	G	A	A	61	59	34	93	0.63	61	34	95	0.64	0.01
Pp01	22403	T	C	C	70	65	38	103	0.63	74	34	108	0.69	0.06
Pp01	22480	C	T	T	62	41	51	92	0.45	47	51	98	0.48	0.03
Pp01	22486	T	A	A	63	37	55	92	0.4	42	58	100	0.42	0.02
Pp01	22785	C	T	T	39	51	28	79	0.65	41	45	86	0.48	-0.17
Pp01	22874	G	A	A	34	45	24	69	0.65	38	41	79	0.48	-0.17
Pp01	23345	T	C	C	33	43	48	91	0.47	31	30	61	0.51	0.04
Pp01	23352	C	T	T	34	54	36	90	0.6	40	24	64	0.62	0.02
Pp01	23433	G	C	C	31	37	40	77	0.48	32	26	58	0.55	0.07
Pp01	23915	A	G	G	54	57	43	100	0.57	39	56	95	0.41	-0.16
Pp01	28063	C	T	T	16	12	16	28	0.43	14	29	43	0.33	-0.1
Pp01	28211	G	A	A	39	33	43	76	0.43	37	42	79	0.47	0.04
Pp01	28711	C	G	G	42	51	23	74	0.69	28	35	63	0.44	-0.25
Pp01	28747	G	T	T	42	70	25	95	0.74	52	38	90	0.58	-0.16
Pp01	28831	G	A	A	52	95	26	121	0.79	84	45	129	0.65	-0.14
Pp01	28846	T	C	C	43	73	38	111	0.66	74	46	120	0.62	-0.04
Pp01	28849	T	G	G	44	69	40	109	0.63	73	45	118	0.62	-0.01
Pp01	28876	A	G	G	54	73	54	127	0.57	90	66	156	0.58	0.01
Pp01	28940	G	A	A	58	85	36	121	0.7	82	39	121	0.68	-0.02
Pp01	28971	T	C	C	56	42	38	80	0.53	41	56	97	0.42	-0.11
Pp01	29003	T	C	C	47	44	36	80	0.55	29	55	84	0.35	-0.2
Pp01	29063	T	C	C	43	42	26	68	0.62	24	39	63	0.38	-0.24
Pp01	29278	A	G	G	53	50	42	92	0.54	23	48	71	0.32	-0.22
Pp01	29380	C	T	T	46	61	37	98	0.62	31	49	80	0.39	-0.23
Pp01	29429	C	G	G	42	64	38	102	0.63	38	43	81	0.47	-0.16
Pp01	29432	G	T	T	40	62	37	99	0.63	40	41	81	0.49	-0.14
Pp01	29436	G	A	A	40	55	40	95	0.58	33	44	77	0.43	-0.15
Pp01	29460	T	G	G	37	56	39	95	0.59	26	38	64	0.41	-0.18
Pp01	29503	GAT	G	G	30	57	34	91	0.63	26	35	61	0.43	-0.2
Pp01	29763	C	T	T	31	37	31	68	0.54	23	40	63	0.37	-0.17
Pp01	30033	C	A	A	39	53	32	85	0.62	23	51	74	0.31	-0.31
Pp01	30404	C	G	G	41	50	29	79	0.63	30	41	71	0.42	-0.21
Pp01	30508	A	G	G	49	55	32	87	0.63	26	42	68	0.38	-0.25
Pp01	31008	T	G	G	57	51	33	84	0.61	32	39	71	0.45	-0.16
Pp01	31517	G	A	A	34	45	29	74	0.61	39	29	68	0.57	-0.04
Pp01	31587	C	CA	CA	36	40	30	70	0.57	36	39	75	0.48	-0.09
Pp01	31597	G	A	A	35	39	32	71	0.55	38	37	75	0.51	-0.04
Pp01	31893	T	G	G	61	69	46	115	0.6	88	30	118	0.75	0.15
Pp01	31936	C	T	T	82	95	35	130	0.73	101	38	139	0.73	0
Pp01	32072	G	A	A	79	61	43	104	0.59	78	53	131	0.6	0.01
Pp01	32081	G	GA	GA	80	64	62	126	0.51	73	65	138	0.53	0.02
Pp01	32094	A	G	G	94	87	52	139	0.63	99	57	156	0.63	0
Pp01	32111	T	C	C	91	64	84	148	0.43	68	87	155	0.44	0.01
Pp01	32117	C	T	T	92	62	86	148	0.42	62	91	153	0.41	-0.01
Pp01	32120	G	A	A	74	63	60	123	0.51	68	59	127	0.54	0.03
Pp01	32122	G	A	A	74	67	60	127	0.53	68	59	127	0.54	0.01
Pp01	32127	G	A	A	79	99	35	134	0.74	98	35	133	0.74	0
Pp01	32162	G	A	A	94	140	35	175	0.8	125	35	160	0.78	-0.02
Pp01	32715	C	T	T	46	53	39	92	0.58	49	39	88	0.56	-0.02
Pp01	32874	C	G	G	59	65	39	104	0.62	35	42	77	0.45	-0.17
Pp01	32955	T	C	C	51	47	44	91	0.52	39	33	72	0.54	0.02
Pp01	33314	G	C	C	44	53	35	88	0.6	34	49	83	0.41	-0.19
Pp01	33456	G	A	A	44	48	40	88	0.55	36	37	73	0.49	-0.06
Pp01	33603	A	G	G	77	85	28	113	0.75	97	28	125	0.78	0.03
Pp01	33643	A	C	C	86	78	37	115	0.68	95	42	137	0.69	0.01
Pp01	33660	A	G	G	86	77	43	120	0.64	98	47	145	0.68	0.04
Pp01	33686	A	T	T	90	78	41	119	0.66	88	49	137	0.64	-0.02
Pp01	33714	C	T	T	100	85	42	127	0.67	86	44	130	0.66	-0.01
Pp01	33736	A	G	G	83	88	27	115	0.77	96	32	128	0.75	-0.02
Pp01	33828	C	G	G	56	56	50	106	0.53	32	44	76	0.42	-0.11
Pp01	33862	A	G	G	59	51	49	100	0.51	32	50	82	0.39	-0.12
Pp01	33983	C	G	G	53	44	38	82	0.54	35	35	70	0.5	-0.04
Pp01	34207	C	T	T	30	39	29	68	0.57	30	27	57	0.53	-0.04
Pp01	34208	G	A	A	29	55	13	68	0.81	44	16	60	0.73	-0.08
Pp01	34213	G	GAA	GAA	27	28	35	63	0.44	27	30	57	0.47	0.03
Pp01	34219	C	T	T	31	31	44	75	0.41	30	37	67	0.45	0.04
Pp01	34546	C	T	T	50	44	38	82	0.54	39	49	88	0.44	-0.1
Pp01	34708	T	A	A	46	48	31	79	0.61	30	36	66	0.45	-0.16
Pp01	35008	G	GA	GA	52	44	31	75	0.59	32	33	65	0.49	-0.1
Pp01	36018	T	C	C	59	81	28	109	0.74	67	20	87	0.77	0.03
Pp01	36020	G	A	A	59	80	28	108	0.74	64	21	85	0.75	0.01
Pp01	36031	A	T	T	70	79	35	114	0.69	65	26	91	0.71	0.02
Pp01	36041	C	T	T	73	76	46	122	0.62	67	30	97	0.69	0.07
Pp01	36065	C	T	T	83	115	29	144	0.8	87	20	107	0.81	0.01
Pp01	36080	G	A	A	87	84	64	148	0.57	70	43	113	0.62	0.05
Pp01	36082	G	A	A	85	86	62	148	0.58	68	42	110	0.62	0.04
Pp01	36100	T	C	C	89	78	63	141	0.55	75	43	118	0.64	0.09
Pp01	36164	G	A	A	75	77	31	108	0.71	85	20	105	0.81	0.1
Pp01	36165	G	A	A	75	77	31	108	0.71	86	20	106	0.81	0.1
Pp01	37304	G	GA	GA	25	53	24	77	0.69	32	25	57	0.56	-0.13
Pp01	37585	G	T	T	51	53	34	87	0.61	40	38	78	0.51	-0.1
Pp01	38737	GA	G	G	27	51	21	72	0.71	30	48	78	0.38	-0.33
Pp01	38880	A	G	G	26	47	32	79	0.59	40	38	78	0.51	-0.08
Pp01	39150	T	G	G	28	53	29	82	0.65	38	37	75	0.51	-0.14
Pp01	39296	A	G	G	40	55	37	92	0.6	35	35	70	0.5	-0.1
Pp01	39353	A	G	G	34	60	35	95	0.63	36	37	73	0.49	-0.14
Pp01	39416	C	A	A	43	56	37	93	0.6	50	44	94	0.53	-0.07
Pp01	39629	C	T	T	32	64	45	109	0.59	45	51	96	0.47	-0.12
Pp01	39748	AAAGCAAG	A	A	30	66	23	89	0.74	53	39	92	0.58	-0.16
Pp01	40029	G	A	A	48	67	31	98	0.68	52	51	103	0.5	-0.18
Pp01	41928	C	A	A	27	24	13	37	0.65	14	18	32	0.44	-0.21
Pp01	43298	T	C	C	57	47	43	90	0.52	44	51	95	0.46	-0.06
Pp01	44802	A	T	T	50	36	26	62	0.58	24	45	69	0.35	-0.23
Pp01	45494	G	A	A	50	38	28	66	0.58	33	35	68	0.49	-0.09
Pp01	45639	A	T	T	43	38	45	83	0.46	36	46	82	0.44	-0.02
Pp01	45743	A	G	G	38	45	30	75	0.6	37	39	76	0.49	-0.11
Pp01	46200	T	G	G	67	50	30	80	0.62	34	41	75	0.45	-0.17
Pp01	46727	ACTCTCTCT	A	A	48	33	24	57	0.58	28	27	55	0.51	-0.07
Pp01	48332	C	T	T	81	43	38	81	0.53	29	46	75	0.39	-0.14
Pp01	49896	A	G	G	68	52	39	91	0.57	33	31	64	0.52	-0.05
Pp01	51468	C	T	T	39	69	24	93	0.74	59	24	83	0.71	-0.03
Pp01	51476	G	A	A	36	75	24	99	0.76	54	24	78	0.69	-0.07
Pp01	51478	G	A	A	37	67	31	98	0.68	55	24	79	0.7	0.02
Pp01	51482	A	C	C	39	75	24	99	0.76	62	24	86	0.72	-0.04
Pp01	51483	G	A	A	37	75	24	99	0.76	60	24	84	0.71	-0.05
Pp01	51488	T	C	C	41	72	32	104	0.69	62	26	88	0.7	0.01
Pp01	51489	G	A	A	39	70	32	102	0.69	58	26	84	0.69	0
Pp01	51504	CTTTTT	C	C	33	71	39	110	0.65	59	36	95	0.62	-0.03
Pp01	51564	G	A	A	40	99	59	158	0.63	75	41	116	0.65	0.02
Pp01	51574	T	A	A	40	97	55	152	0.64	75	38	113	0.66	0.02
Pp01	51575	C	T	T	39	94	54	148	0.64	74	38	112	0.66	0.02
Pp01	51587	C	T	T	30	94	53	147	0.64	78	36	114	0.68	0.04
Pp01	51596	GT	G	G	26	91	44	135	0.67	78	27	105	0.74	0.07
Pp01	51774	A	AG	AG	33	69	35	104	0.66	31	34	65	0.48	-0.18
Pp01	51838	AT	A	A	30	48	25	73	0.66	25	17	42	0.6	-0.06
Pp01	51908	C	CAGA	CAGA	53	52	22	74	0.7	27	12	39	0.69	-0.01
Pp01	54423	C	T	T	85	55	34	89	0.62	44	47	91	0.48	-0.14
Pp01	54908	C	T	T	75	49	37	86	0.57	39	51	90	0.43	-0.14
Pp01	55164	G	A	A	94	57	39	96	0.59	40	46	86	0.47	-0.12
Pp01	55256	G	A	A	90	57	35	92	0.62	44	43	87	0.51	-0.11
Pp01	55522	T	C	C	96	56	28	84	0.67	41	47	88	0.47	-0.2
Pp01	55531	A	G	G	97	62	31	93	0.67	42	50	92	0.46	-0.21
Pp01	55804	T	C	C	69	44	30	74	0.59	40	46	86	0.47	-0.12
Pp01	55817	CTT	C	C	66	49	31	80	0.61	39	45	84	0.46	-0.15
Pp01	55878	C	T	T	73	56	33	89	0.63	45	53	98	0.46	-0.17
Pp01	56060	T	C	C	68	38	44	82	0.46	33	53	86	0.38	-0.08
Pp01	56882	A	C	C	79	41	43	84	0.49	29	42	71	0.41	-0.08
Pp01	56888	C	CA	CA	75	43	43	86	0.5	28	43	71	0.39	-0.11
Pp01	58009	A	C	C	53	57	32	89	0.64	32	50	82	0.39	-0.25
Pp01	60074	A	G	G	48	60	36	96	0.62	38	53	91	0.42	-0.2
Pp01	61124	T	C	C	52	66	34	100	0.66	30	41	71	0.42	-0.24
Pp01	61600	CAAAAAAAA	C	C	25	33	29	62	0.53	21	16	37	0.57	0.04
Pp01	61635	G	A	A	33	30	34	64	0.47	25	26	51	0.49	0.02
Pp01	62358	C	A	A	63	64	43	107	0.6	47	47	94	0.5	-0.1
Pp01	62558	TAAG	T	T	43	36	25	61	0.59	30	31	61	0.49	-0.1
Pp01	66794	A	T	T	66	70	37	107	0.65	42	42	84	0.5	-0.15
Pp01	67390	G	T	T	69	45	32	77	0.58	32	47	79	0.41	-0.17
Pp01	68507	G	A	A	61	52	51	103	0.5	49	34	83	0.59	0.09
Pp01	70325	C	T	T	22	42	26	68	0.62	36	46	82	0.44	-0.18
Pp01	70540	T	C	C	41	31	26	57	0.54	26	28	54	0.48	-0.06
Pp01	70659	CA	C	C	33	32	28	60	0.53	21	36	57	0.37	-0.16
Pp01	70667	A	C	C	41	33	31	64	0.52	26	34	60	0.43	-0.09
Pp01	70851	T	C	C	28	23	17	40	0.57	15	30	45	0.33	-0.24
Pp01	71226	A	G	G	47	57	36	93	0.61	38	46	84	0.45	-0.16
Pp01	71845	GTCTCTCTCTCTCTCTCTCTC	G	G	47	32	24	56	0.57	27	20	47	0.57	0
Pp01	73530	AT	A	A	40	37	28	65	0.57	31	36	67	0.46	-0.11
Pp01	74288	G	A	A	55	58	31	89	0.65	30	49	79	0.38	-0.27
Pp01	74446	A	AT	AT	45	42	34	76	0.55	31	37	68	0.46	-0.09
Pp01	74777	C	CAA	CAA	42	44	19	63	0.7	24	20	44	0.55	-0.15
Pp01	75310	G	A	A	84	57	39	96	0.59	34	57	91	0.37	-0.22
Pp01	82040	T	G	G	56	67	35	102	0.66	43	36	79	0.54	-0.12
Pp01	82121	C	T	T	42	60	33	93	0.65	41	40	81	0.51	-0.14
Pp01	82208	C	T	T	42	62	33	95	0.65	31	42	73	0.42	-0.23
Pp01	82229	C	T	T	43	68	32	100	0.68	33	42	75	0.44	-0.24
Pp01	82442	A	G	G	36	69	45	114	0.61	38	37	75	0.51	-0.1
Pp01	82882	A	G	G	35	51	28	79	0.65	34	35	69	0.49	-0.16
Pp01	82891	A	C	C	37	53	25	78	0.68	32	36	68	0.47	-0.21
Pp01	82926	T	C	C	38	53	28	81	0.65	33	39	72	0.46	-0.19
Pp01	83857	A	G	G	79	63	32	95	0.66	39	43	82	0.48	-0.18
Pp01	83915	T	A	A	95	56	28	84	0.67	39	45	84	0.46	-0.21
Pp01	88095	AG	A	A	85	53	26	79	0.67	30	35	65	0.46	-0.21
Pp01	89346	T	C	C	62	49	39	88	0.56	39	41	80	0.49	-0.07
Pp01	89756	C	T	T	82	46	30	76	0.61	43	41	84	0.51	-0.1
Pp01	90049	T	A	A	71	57	35	92	0.62	41	36	77	0.53	-0.09
Pp01	90220	A	G	G	90	54	42	96	0.56	44	40	84	0.52	-0.04
Pp01	90970	C	T	T	83	101	44	145	0.7	80	6	86	0.93	0.23
Pp01	90978	T	A	A	85	105	44	149	0.7	88	3	91	0.97	0.27
Pp01	91042	G	A	A	70	100	37	137	0.73	93	2	95	0.98	0.25
Pp01	91208	G	A	A	71	92	33	125	0.74	71	0	71	1	0.26
Pp01	91219	T	C	C	68	93	34	127	0.73	73	0	73	1	0.27
Pp01	91230	G	A	A	70	93	35	128	0.73	75	0	75	1	0.27
Pp01	91469	T	A	A	73	58	43	101	0.57	33	42	75	0.44	-0.13
Pp01	91479	G	A	A	71	54	39	93	0.58	33	40	73	0.45	-0.13
Pp01	91912	C	CACA	CACA	46	53	34	87	0.61	38	40	78	0.49	-0.12
Pp01	93487	T	C	C	57	50	38	88	0.57	39	39	78	0.5	-0.07
Pp01	93741	C	G	G	47	50	33	83	0.6	32	45	77	0.42	-0.18
Pp01	94644	C	T	T	62	70	36	106	0.66	34	38	72	0.47	-0.19
Pp01	95075	A	G	G	51	46	33	79	0.58	31	42	73	0.42	-0.16
Pp01	95262	C	G	G	56	50	34	84	0.6	36	42	78	0.46	-0.14
Pp01	97027	G	GAC	GAC	54	64	46	110	0.58	42	45	87	0.48	-0.1
Pp01	97518	A	G	G	48	50	33	83	0.6	31	20	51	0.61	0.01
Pp01	97866	C	A	A	61	59	40	99	0.6	30	37	67	0.45	-0.15
Pp01	98972	G	GCTAT	GCTAT	29	45	26	71	0.63	28	22	50	0.56	-0.07
Pp01	99519	CA	C	C	52	40	40	80	0.5	23	50	73	0.32	-0.18
Pp01	100602	G	A	A	42	57	33	90	0.63	29	53	82	0.35	-0.28
Pp01	101765	C	G	G	83	61	33	94	0.65	47	45	92	0.51	-0.14
Pp01	102450	G	A	A	91	56	38	94	0.6	37	43	80	0.46	-0.14
Pp01	102846	C	T	T	61	46	30	76	0.61	52	44	96	0.54	-0.07
Pp01	103281	C	T	T	95	57	36	93	0.61	35	36	71	0.49	-0.12
Pp01	103283	GT	G	G	91	56	35	91	0.62	34	33	67	0.51	-0.11
Pp01	103936	CA	C	C	53	39	40	79	0.49	31	44	75	0.41	-0.08
Pp01	103998	G	T	T	50	41	42	83	0.49	38	43	81	0.47	-0.02
Pp01	104138	C	A	A	48	42	40	82	0.51	34	36	70	0.49	-0.02
Pp01	104301	C	T	T	37	59	42	101	0.58	23	29	52	0.44	-0.14
Pp01	104389	T	C	C	24	45	30	75	0.6	35	29	64	0.55	-0.05
Pp01	104671	C	T	T	25	43	29	72	0.6	27	35	62	0.44	-0.16
Pp01	105029	T	C	C	78	43	43	86	0.5	25	31	56	0.45	-0.05
Pp01	105148	A	G	G	84	41	44	85	0.48	29	33	62	0.47	-0.01
Pp01	106419	G	A	A	62	57	30	87	0.66	46	36	82	0.56	-0.1
Pp01	107044	G	A	A	57	62	41	103	0.6	55	49	104	0.53	-0.07
Pp01	107093	C	T	T	49	51	43	94	0.54	51	54	105	0.49	-0.05
Pp01	107105	G	A	A	45	52	43	95	0.55	49	57	106	0.46	-0.09
Pp01	107270	C	A	A	55	45	40	85	0.53	41	55	96	0.43	-0.1
Pp01	107545	G	T	T	27	65	33	98	0.66	31	45	76	0.41	-0.25
Pp01	107758	C	T	T	54	73	34	107	0.68	39	36	75	0.52	-0.16
Pp01	107892	T	TTC	TTC	45	46	29	75	0.61	33	30	63	0.52	-0.09
Pp01	107925	C	T	T	58	51	29	80	0.64	42	43	85	0.49	-0.15
Pp01	107994	C	A	A	64	48	27	75	0.64	47	39	86	0.55	-0.09
Pp01	108108	C	T	T	80	54	36	90	0.6	53	48	101	0.52	-0.08
Pp01	108258	T	G	G	78	45	36	81	0.56	39	54	93	0.42	-0.14
Pp01	108276	A	G	G	70	42	38	80	0.53	37	52	89	0.42	-0.11
Pp01	108349	A	G	G	67	39	33	72	0.54	47	49	96	0.49	-0.05
Pp01	108559	T	C	C	62	69	39	108	0.64	42	52	94	0.45	-0.19
Pp01	108691	A	G	G	56	48	32	80	0.6	46	41	87	0.53	-0.07
Pp01	108701	G	A	A	56	48	33	81	0.59	49	42	91	0.54	-0.05
Pp01	108783	C	G	G	57	55	35	90	0.61	39	41	80	0.49	-0.12
Pp01	108816	G	A	A	61	56	33	89	0.63	39	48	87	0.45	-0.18
Pp01	109379	G	A	A	71	55	48	103	0.53	47	45	92	0.51	-0.02
Pp01	109514	G	A	A	75	37	40	77	0.48	45	46	91	0.49	0.01
Pp01	109545	A	G	G	70	34	35	69	0.49	41	52	93	0.44	-0.05
Pp01	109627	A	G	G	68	39	42	81	0.48	38	50	88	0.43	-0.05
Pp01	110125	T	G	G	77	93	12	105	0.89	85	26	111	0.77	-0.12
Pp01	110285	T	G	G	79	62	42	104	0.6	47	44	91	0.52	-0.08
Pp01	110955	G	A	A	55	56	30	86	0.65	27	47	74	0.36	-0.29
Pp01	111491	T	A	A	3	45	37	82	0.55	30	34	64	0.47	-0.08
Pp01	112128	C	T	T	45	51	35	86	0.59	26	32	58	0.45	-0.14
Pp01	112251	G	A	A	32	48	37	85	0.56	29	34	63	0.46	-0.1
Pp01	112391	T	C	C	30	50	35	85	0.59	33	40	73	0.45	-0.14
Pp01	112577	A	T	T	37	52	38	90	0.58	31	53	84	0.37	-0.21
Pp01	112984	A	G	G	88	53	22	75	0.71	40	39	79	0.51	-0.2
Pp01	113863	A	G	G	67	69	31	100	0.69	37	51	88	0.42	-0.27
Pp01	114723	A	G	G	69	66	40	106	0.62	40	38	78	0.51	-0.11
Pp01	115167	T	C	C	65	47	39	86	0.55	38	46	84	0.45	-0.1
Pp01	115381	A	G	G	76	47	37	84	0.56	34	39	73	0.47	-0.09
Pp01	115394	A	T	T	83	43	38	81	0.53	35	46	81	0.43	-0.1
Pp01	118164	C	T	T	15	67	21	88	0.76	34	34	68	0.5	-0.26
Pp01	118408	T	A	A	7	49	29	78	0.63	24	38	62	0.39	-0.24
Pp01	118434	A	AT	AT	11	45	32	77	0.58	27	33	60	0.45	-0.13
Pp01	118980	A	C	C	31	37	36	73	0.51	38	51	89	0.43	-0.08
Pp01	119089	C	T	T	27	42	36	78	0.54	24	43	67	0.36	-0.18
Pp01	119092	C	T	T	26	40	36	76	0.53	23	44	67	0.34	-0.19
Pp01	119379	A	G	G	23	47	32	79	0.59	32	43	75	0.43	-0.16
Pp01	119388	A	G	G	25	47	32	79	0.59	32	47	79	0.41	-0.18
Pp01	119674	A	AT	AT	28	61	32	93	0.66	41	31	72	0.57	-0.09
Pp01	120328	C	T	T	46	76	38	114	0.67	35	40	75	0.47	-0.2
Pp01	120447	G	A	A	70	58	39	97	0.6	33	33	66	0.5	-0.1
Pp01	120597	T	C	C	77	54	48	102	0.53	36	43	79	0.46	-0.07
Pp01	120785	C	T	T	59	55	33	88	0.62	37	33	70	0.53	-0.09
Pp01	120786	C	T	T	59	55	33	88	0.62	38	34	72	0.53	-0.09
Pp01	120820	A	ATCTCTCTCTCTCTC	ATCTCTCTCTCTCTC	38	53	20	73	0.73	25	21	46	0.54	-0.19
Pp01	121139	A	C	C	56	60	36	96	0.62	46	56	102	0.45	-0.17
Pp01	121213	C	G	G	67	54	32	86	0.63	48	45	93	0.52	-0.11
Pp01	121221	A	G	G	73	55	32	87	0.63	45	45	90	0.5	-0.13
Pp01	121307	C	T	T	73	51	32	83	0.61	32	40	72	0.44	-0.17
Pp01	121426	T	C	C	58	57	19	76	0.75	36	26	62	0.58	-0.17
Pp01	123858	G	C	C	43	53	8	61	0.87	37	18	55	0.67	-0.2
Pp01	123867	G	A	A	41	56	10	66	0.85	42	20	62	0.68	-0.17
Pp01	123921	A	G	G	41	52	10	62	0.84	41	16	57	0.72	-0.12
Pp01	125048	A	G	G	38	53	12	65	0.82	30	27	57	0.53	-0.29
Pp01	125055	G	A	A	39	56	11	67	0.84	31	26	57	0.54	-0.3
Pp01	125058	C	A	A	39	57	11	68	0.84	30	26	56	0.54	-0.3
Pp01	125062	CA	C	C	40	53	11	64	0.83	30	25	55	0.55	-0.28
Pp01	125074	T	C	C	44	55	17	72	0.76	33	36	69	0.48	-0.28
Pp01	125089	C	T	T	45	49	16	65	0.75	34	34	68	0.5	-0.25
Pp01	125107	G	A	A	46	45	20	65	0.69	35	34	69	0.51	-0.18
Pp01	125115	G	A	A	43	43	20	63	0.68	32	33	65	0.49	-0.19
Pp01	125124	A	C	C	41	39	20	59	0.66	31	28	59	0.53	-0.13
Pp01	125125	G	A	A	43	39	20	59	0.66	31	28	59	0.53	-0.13
Pp01	125129	G	T	T	41	39	20	59	0.66	30	28	58	0.52	-0.14
Pp01	125153	A	T	T	40	47	22	69	0.68	31	27	58	0.53	-0.15
Pp01	125183	C	A	A	46	46	18	64	0.72	34	25	59	0.58	-0.14
Pp01	125201	T	C	C	44	45	17	62	0.73	34	20	54	0.63	-0.1
Pp01	125204	AG	A	A	45	40	16	56	0.71	34	20	54	0.63	-0.08
Pp01	125206	G	A	A	44	40	17	57	0.7	34	21	55	0.62	-0.08
Pp01	125227	A	C	C	49	39	21	60	0.65	37	29	66	0.56	-0.09
Pp01	125245	C	T	T	51	48	21	69	0.7	40	30	70	0.57	-0.13
Pp01	125251	C	T	T	49	46	17	63	0.73	37	28	65	0.57	-0.16
Pp01	125254	T	C	C	51	48	17	65	0.74	37	29	66	0.56	-0.18
Pp01	125260	G	A	A	53	48	18	66	0.73	41	32	73	0.56	-0.17
Pp01	125279	A	T	T	48	50	20	70	0.71	43	29	72	0.6	-0.11
Pp01	125289	C	G	G	47	46	19	65	0.71	41	29	70	0.59	-0.12
Pp01	125290	A	G	G	47	45	19	64	0.7	41	30	71	0.58	-0.12
Pp01	125303	T	G	G	52	44	22	66	0.67	39	30	69	0.57	-0.1
Pp01	125305	A	T	T	51	45	22	67	0.67	39	30	69	0.57	-0.1
Pp01	125347	C	T	T	50	46	20	66	0.7	34	26	60	0.57	-0.13
Pp01	125352	T	G	G	49	46	20	66	0.7	36	27	63	0.57	-0.13
Pp01	125353	T	A	A	50	46	19	65	0.71	36	27	63	0.57	-0.14
Pp01	125388	T	C	C	45	54	19	73	0.74	34	20	54	0.63	-0.11
Pp01	125403	A	G	G	46	53	16	69	0.77	37	14	51	0.73	-0.04
Pp01	125410	A	G	G	48	50	15	65	0.77	35	11	46	0.76	-0.01
Pp01	126811	A	G	G	53	46	24	70	0.66	36	21	57	0.63	-0.03
Pp01	126940	G	A	A	98	93	42	135	0.69	60	32	92	0.65	-0.04
Pp01	127020	A	G	G	88	58	37	95	0.61	43	42	85	0.51	-0.1
Pp01	127098	A	G	G	71	57	28	85	0.67	38	35	73	0.52	-0.15
Pp01	127167	C	G	G	65	63	43	106	0.59	33	48	81	0.41	-0.18
Pp01	127173	C	G	G	68	63	43	106	0.59	29	50	79	0.37	-0.22
Pp01	127227	G	A	A	65	60	40	100	0.6	32	49	81	0.4	-0.2
Pp01	127241	G	A	A	66	61	43	104	0.59	34	50	84	0.4	-0.19
Pp01	127253	G	A	A	65	67	38	105	0.64	31	50	81	0.38	-0.26
Pp01	127255	G	A	A	65	69	37	106	0.65	34	50	84	0.4	-0.25
Pp01	127261	C	T	T	71	71	38	109	0.65	33	50	83	0.4	-0.25
Pp01	127296	C	T	T	67	68	39	107	0.64	31	38	69	0.45	-0.19
Pp01	127342	G	A	A	73	73	36	109	0.67	35	39	74	0.47	-0.2
Pp01	127410	G	A	A	75	72	36	108	0.67	36	37	73	0.49	-0.18
Pp01	127411	C	G	G	75	67	39	106	0.63	35	38	73	0.48	-0.15
Pp01	127645	G	T	T	71	110	20	130	0.85	77	33	110	0.7	-0.15
Pp01	127667	G	A	A	68	106	21	127	0.83	74	29	103	0.72	-0.11
Pp01	127725	G	C	C	55	37	57	94	0.39	38	28	66	0.58	0.19
Pp01	128492	G	T	T	142	97	132	229	0.42	106	85	191	0.55	0.13
Pp01	129251	T	C	C	76	52	61	113	0.46	36	48	84	0.43	-0.03
Pp01	129548	G	A	A	63	39	36	75	0.52	42	29	71	0.59	0.07
Pp01	129708	G	A	A	78	53	39	92	0.58	33	53	86	0.38	-0.2
Pp01	130338	A	G	G	64	42	40	82	0.51	33	36	69	0.48	-0.03
Pp01	130840	GTA	G	G	9	18	34	52	0.35	26	25	51	0.51	0.16
Pp01	130873	G	A	A	11	46	30	76	0.61	27	36	63	0.43	-0.18
Pp01	131169	AT	A	A	54	42	32	74	0.57	22	46	68	0.32	-0.25
Pp01	131227	T	C	C	72	42	49	91	0.46	34	47	81	0.42	-0.04
Pp01	131250	C	T	T	72	41	45	86	0.48	32	46	78	0.41	-0.07
Pp01	131431	TCTTGCC	T	T	70	39	30	69	0.57	32	32	64	0.5	-0.07
Pp01	131441	G	A	A	72	37	31	68	0.54	32	33	65	0.49	-0.05
Pp01	131925	C	A	A	68	52	42	94	0.55	34	55	89	0.38	-0.17
Pp01	132002	A	G	G	78	47	51	98	0.48	32	52	84	0.38	-0.1
Pp01	133258	C	T	T	42	43	28	71	0.61	38	31	69	0.55	-0.06
Pp01	133784	C	T	T	61	52	33	85	0.61	38	33	71	0.54	-0.07
Pp01	134095	G	A	A	34	60	28	88	0.68	40	44	84	0.48	-0.2
Pp01	134265	G	A	A	47	51	33	84	0.61	40	51	91	0.44	-0.17
Pp01	134384	T	C	C	37	58	34	92	0.63	34	37	71	0.48	-0.15
Pp01	134763	TG	T	T	51	29	48	77	0.38	28	34	62	0.45	0.07
Pp01	135110	AT	A	A	28	44	37	81	0.54	24	47	71	0.34	-0.2
Pp01	135919	ATT	A	A	51	40	29	69	0.58	32	39	71	0.45	-0.13
Pp01	135984	C	CTTT	CTTT	54	45	27	72	0.62	33	34	67	0.49	-0.13
Pp01	136335	G	T	T	57	50	46	96	0.52	28	43	71	0.39	-0.13
Pp01	136991	GT	G	G	6	38	24	62	0.61	20	27	47	0.43	-0.18
Pp01	137218	A	AACCAATAGCATTT	AACCAATAGCATTT	10	46	42	88	0.52	25	42	67	0.37	-0.15
Pp01	137424	A	T	T	27	60	47	107	0.56	30	38	68	0.44	-0.12
Pp01	137425	T	G	G	27	61	48	109	0.56	31	38	69	0.45	-0.11
Pp01	137535	A	T	T	29	48	47	95	0.51	25	37	62	0.4	-0.11
Pp01	137760	G	A	A	55	46	46	92	0.5	35	58	93	0.38	-0.12
Pp01	137832	T	C	C	68	44	34	78	0.56	36	49	85	0.42	-0.14
Pp01	137985	C	T	T	72	60	27	87	0.69	43	47	90	0.48	-0.21
Pp01	138097	T	C	C	73	55	33	88	0.62	44	36	80	0.55	-0.07
Pp01	138746	T	C	C	50	53	45	98	0.54	35	45	80	0.44	-0.1
Pp01	140834	T	C	C	48	47	34	81	0.58	24	39	63	0.38	-0.2
Pp01	141190	A	C	C	69	48	34	82	0.59	34	39	73	0.47	-0.12
Pp01	141321	G	A	A	68	63	43	106	0.59	32	46	78	0.41	-0.18
Pp01	141475	TAGAG	T	T	44	49	35	84	0.58	29	32	61	0.48	-0.1
Pp01	141901	G	C	C	74	49	31	80	0.61	26	47	73	0.36	-0.25
Pp01	142216	T	C	C	51	56	40	96	0.58	33	43	76	0.43	-0.15
Pp01	143115	G	C	C	18	49	36	85	0.58	36	41	77	0.47	-0.11
Pp01	143643	T	C	C	75	57	46	103	0.55	37	41	78	0.47	-0.08
Pp01	145577	CA	C	C	41	40	27	67	0.6	26	19	45	0.58	-0.02
Pp01	145812	AATATATATAT	A	A	8	25	25	50	0.5	13	21	34	0.38	-0.12
Pp01	145988	T	G	G	34	36	25	61	0.59	24	28	52	0.46	-0.13
Pp01	146858	T	C	C	70	40	30	70	0.57	29	47	76	0.38	-0.19
Pp01	147080	GTT	G	G	48	41	25	66	0.62	28	27	55	0.51	-0.11
Pp01	147220	A	C	C	43	51	31	82	0.62	29	47	76	0.38	-0.24
Pp01	148635	A	G	G	21	41	29	70	0.59	27	55	82	0.33	-0.26
Pp01	149550	G	A	A	35	50	27	77	0.65	48	41	89	0.54	-0.11
Pp01	149598	T	TTC	TTC	35	41	25	66	0.62	41	32	73	0.56	-0.06
Pp01	149648	G	A	A	37	55	29	84	0.65	43	38	81	0.53	-0.12
Pp01	151731	G	GT	GT	39	43	25	68	0.63	27	28	55	0.49	-0.14
Pp01	151830	A	T	T	44	41	27	68	0.6	35	42	77	0.45	-0.15
Pp01	151990	T	C	C	63	50	32	82	0.61	38	39	77	0.49	-0.12
Pp01	152859	C	T	T	88	59	41	100	0.59	42	42	84	0.5	-0.09
Pp01	152979	G	T	T	97	52	36	88	0.59	50	32	82	0.61	0.02
Pp01	153100	T	C	C	70	55	46	101	0.54	41	38	79	0.52	-0.02
Pp01	153225	G	A	A	66	52	40	92	0.57	40	38	78	0.51	-0.06
Pp01	154210	TG	T	T	87	62	36	98	0.63	36	44	80	0.45	-0.18
Pp01	154275	C	T	T	86	49	35	84	0.58	40	55	95	0.42	-0.16
Pp01	154556	T	G	G	36	92	28	120	0.77	92	24	116	0.79	0.02
Pp01	154574	G	A	A	36	86	26	112	0.77	91	23	114	0.8	0.03
Pp01	154580	C	T	T	35	87	28	115	0.76	93	22	115	0.81	0.05
Pp01	154613	G	A	A	34	88	30	118	0.75	92	16	108	0.85	0.1
Pp01	154845	C	G	G	53	82	21	103	0.8	73	18	91	0.8	0
Pp01	154858	G	A	A	56	83	20	103	0.81	74	19	93	0.8	-0.01
Pp01	154865	G	A	A	57	81	23	104	0.78	69	22	91	0.76	-0.02
Pp01	154872	T	A	A	58	83	28	111	0.75	67	23	90	0.74	-0.01
Pp01	154877	C	T	T	58	82	27	109	0.75	66	23	89	0.74	-0.01
Pp01	154922	A	AT	AT	74	96	38	134	0.72	73	33	106	0.69	-0.03
Pp01	154938	A	G	G	78	101	40	141	0.72	68	35	103	0.66	-0.06
Pp01	154952	A	T	T	80	96	39	135	0.71	67	34	101	0.66	-0.05
Pp01	154966	T	C	C	85	101	44	145	0.7	64	36	100	0.64	-0.06
Pp01	154986	A	G	G	83	109	38	147	0.74	62	31	93	0.67	-0.07
Pp01	155008	C	T	T	77	108	34	142	0.76	59	28	87	0.68	-0.08
Pp01	155013	G	A	A	80	111	34	145	0.77	61	28	89	0.69	-0.08
Pp01	155033	G	T	T	84	116	45	161	0.72	69	31	100	0.69	-0.03
Pp01	155038	T	C	C	82	113	44	157	0.72	72	28	100	0.72	0
Pp01	155063	G	A	A	81	114	39	153	0.75	63	29	92	0.68	-0.07
Pp01	155070	G	C	C	81	114	40	154	0.74	62	32	94	0.66	-0.08
Pp01	155080	C	T	T	80	111	40	151	0.74	68	33	101	0.67	-0.07
Pp01	155092	CA	C	C	85	113	39	152	0.74	73	34	107	0.68	-0.06
Pp01	155115	G	A	A	80	107	48	155	0.69	80	35	115	0.7	0.01
Pp01	155134	C	A	A	81	103	47	150	0.69	80	33	113	0.71	0.02
Pp01	155163	G	GAAAT	GAAAT	81	105	45	150	0.7	80	34	114	0.7	0
Pp01	155188	G	A	A	77	108	52	160	0.68	75	36	111	0.68	0
Pp01	155206	G	A	A	76	105	49	154	0.68	71	30	101	0.7	0.02
Pp01	155213	G	A	A	75	101	49	150	0.67	70	28	98	0.71	0.04
Pp01	155220	T	C	C	76	98	48	146	0.67	70	27	97	0.72	0.05
Pp01	155221	G	A	A	75	98	47	145	0.68	73	27	100	0.73	0.05
Pp01	155232	G	A	A	72	98	47	145	0.68	71	28	99	0.72	0.04
Pp01	155272	C	A	A	62	103	48	151	0.68	74	22	96	0.77	0.09
Pp01	155277	G	T	T	63	100	48	148	0.68	75	23	98	0.77	0.09
Pp01	155289	C	T	T	58	100	47	147	0.68	81	22	103	0.79	0.11
Pp01	155324	G	A	A	50	73	44	117	0.62	76	19	95	0.8	0.18
Pp01	155334	G	A	A	48	80	44	124	0.65	82	16	98	0.84	0.19
Pp01	155377	C	T	T	50	89	39	128	0.7	87	15	102	0.85	0.15
Pp01	156443	C	T	T	61	60	34	94	0.64	44	43	87	0.51	-0.13
Pp01	159223	T	C	C	18	15	8	23	0.65	10	19	29	0.34	-0.31
Pp01	160080	T	C	C	25	42	26	68	0.62	21	45	66	0.32	-0.3
Pp01	161160	GCCC	G	G	43	41	23	64	0.64	31	42	73	0.42	-0.22
Pp01	162165	G	C	C	60	56	52	108	0.52	25	39	64	0.39	-0.13
Pp01	162678	ACC	A	A	72	48	40	88	0.55	32	35	67	0.48	-0.07
Pp01	162790	A	C	C	82	54	34	88	0.61	33	50	83	0.4	-0.21
Pp01	162854	TAGG	T	T	60	63	29	92	0.68	35	49	84	0.42	-0.26
Pp01	162884	A	G	G	62	61	37	98	0.62	39	57	96	0.41	-0.21
Pp01	163193	A	T	T	32	52	46	98	0.53	47	44	91	0.52	-0.01
Pp01	163790	GGTTTTTT	G	G	51	41	30	71	0.58	34	35	69	0.49	-0.09
Pp01	163907	A	G	G	55	34	27	61	0.56	46	40	86	0.53	-0.03
Pp01	163933	T	C	C	56	37	26	63	0.59	43	44	87	0.49	-0.1
Pp01	164028	GA	G	G	40	40	32	72	0.56	36	42	78	0.46	-0.1
Pp01	164422	G	A	A	8	31	25	56	0.55	26	42	68	0.38	-0.17
Pp01	164433	TTATA	T	T	4	23	19	42	0.55	24	22	46	0.52	-0.03
Pp01	165141	G	T	T	26	52	24	76	0.68	33	37	70	0.47	-0.21
Pp01	165164	T	TA	TA	20	46	19	65	0.71	30	35	65	0.46	-0.25
Pp01	165175	T	A	A	20	51	21	72	0.71	39	36	75	0.52	-0.19
Pp01	165196	A	AT	AT	19	55	19	74	0.74	41	42	83	0.49	-0.25
Pp01	165200	A	T	T	19	58	19	77	0.75	42	41	83	0.51	-0.24
Pp01	165538	GACGACA	G	G	51	52	31	83	0.63	35	41	76	0.46	-0.17
Pp01	165813	A	T	T	48	43	26	69	0.62	38	40	78	0.49	-0.13
Pp01	165942	T	G	G	43	42	30	72	0.58	36	34	70	0.51	-0.07
Pp01	165987	T	C	C	44	51	33	84	0.61	34	30	64	0.53	-0.08
Pp01	166051	T	TA	TA	34	52	32	84	0.62	28	26	54	0.52	-0.1
Pp01	166366	T	C	C	45	56	38	94	0.6	38	47	85	0.45	-0.15
Pp01	166545	G	A	A	38	55	35	90	0.61	31	37	68	0.46	-0.15
Pp01	166803	A	G	G	19	46	33	79	0.58	29	28	57	0.51	-0.07
Pp01	166958	G	A	A	23	43	30	73	0.59	22	23	45	0.49	-0.1
Pp01	167069	A	G	G	39	59	38	97	0.61	35	32	67	0.52	-0.09
Pp01	167192	T	C	C	49	49	40	89	0.55	44	40	84	0.52	-0.03
Pp01	167210	T	C	C	54	53	47	100	0.53	43	44	87	0.49	-0.04
Pp01	167285	AATCCATCAAGTTCGACTATGTAAATGGC	A	A	43	35	17	52	0.67	30	20	50	0.6	-0.07
Pp01	167861	A	G	G	47	52	19	71	0.73	38	19	57	0.67	-0.06
Pp01	168465	A	G	G	65	58	33	91	0.64	30	41	71	0.42	-0.22
Pp01	168619	T	G	G	55	51	39	90	0.57	28	56	84	0.33	-0.24
Pp01	168864	A	G	G	29	51	38	89	0.57	35	44	79	0.44	-0.13
Pp01	168980	A	G	G	24	56	30	86	0.65	37	28	65	0.57	-0.08
Pp01	168983	G	C	C	22	57	31	88	0.65	36	27	63	0.57	-0.08
Pp01	169109	C	T	T	17	59	19	78	0.76	37	9	46	0.8	0.04
Pp01	170329	A	C	C	135	106	89	195	0.54	76	101	177	0.43	-0.11
Pp01	170396	T	C	C	98	91	36	127	0.72	73	54	127	0.57	-0.15
Pp01	170910	A	G	G	74	54	19	73	0.74	31	17	48	0.65	-0.09
Pp01	172832	A	G	G	85	53	49	102	0.52	43	60	103	0.42	-0.1
Pp01	172919	C	T	T	80	87	30	117	0.74	80	17	97	0.82	0.08
Pp01	172922	G	T	T	78	87	30	117	0.74	78	17	95	0.82	0.08
Pp01	172937	G	A	A	85	87	32	119	0.73	77	17	94	0.82	0.09
Pp01	172973	C	T	T	83	89	37	126	0.71	72	19	91	0.79	0.08
Pp01	172982	T	G	G	83	90	39	129	0.7	69	20	89	0.78	0.08
Pp01	173419	T	TTGG	TTGG	56	42	31	73	0.58	40	45	85	0.47	-0.11
Pp01	173546	G	A	A	56	47	30	77	0.61	41	38	79	0.52	-0.09
Pp01	173664	A	G	G	57	51	27	78	0.65	37	38	75	0.49	-0.16
Pp01	173702	C	A	A	59	51	27	78	0.65	35	43	78	0.45	-0.2
Pp01	173859	A	G	G	49	58	20	78	0.74	30	32	62	0.48	-0.26
Pp01	173949	T	C	C	46	50	31	81	0.62	34	28	62	0.55	-0.07
Pp01	174148	T	A	A	66	51	35	86	0.59	39	45	84	0.46	-0.13
Pp01	174286	C	T	T	73	54	39	93	0.58	36	48	84	0.43	-0.15
Pp01	174650	G	A	A	43	41	24	65	0.63	24	33	57	0.42	-0.21
Pp01	174764	C	A	A	53	33	22	55	0.6	28	19	47	0.6	0
Pp01	174968	G	GAGAGAAGAAAGTATGTTCGGT	GAGAGAAGAAAGTATGTTCGGT	42	19	11	30	0.63	19	15	34	0.56	-0.07
Pp01	175415	TA	T	T	13	49	35	84	0.58	34	35	69	0.49	-0.09
Pp01	175707	G	A	A	38	58	44	102	0.57	36	41	77	0.47	-0.1
Pp01	176305	G	A	A	17	46	43	89	0.52	26	39	65	0.4	-0.12
Pp01	176335	T	C	C	16	44	45	89	0.49	22	38	60	0.37	-0.12
Pp01	176475	A	G	G	9	48	30	78	0.62	28	22	50	0.56	-0.06
Pp01	176494	A	C	C	12	55	30	85	0.65	28	23	51	0.55	-0.1
Pp01	176664	T	G	G	17	60	35	95	0.63	29	35	64	0.45	-0.18
Pp01	176817	G	A	A	12	51	36	87	0.59	33	40	73	0.45	-0.14
Pp01	177391	C	T	T	90	74	35	109	0.68	46	62	108	0.43	-0.25
Pp01	177562	A	G	G	92	74	39	113	0.65	41	48	89	0.46	-0.19
Pp01	177588	C	T	T	92	67	34	101	0.66	39	44	83	0.47	-0.19
Pp01	177820	A	G	G	82	63	35	98	0.64	32	51	83	0.39	-0.25
Pp01	177852	G	A	A	86	67	34	101	0.66	32	44	76	0.42	-0.24
Pp01	178161	T	C	C	90	42	35	77	0.55	28	36	64	0.44	-0.11
Pp01	178289	T	C	C	82	41	38	79	0.52	38	48	86	0.44	-0.08
Pp01	178550	C	T	T	65	40	42	82	0.49	48	44	92	0.52	0.03
Pp01	178588	T	G	G	67	42	43	85	0.49	42	44	86	0.49	0
Pp01	179631	TCTC	T	T	70	53	48	101	0.52	34	32	66	0.52	0
Pp01	179733	T	C	C	58	55	44	99	0.56	28	29	57	0.49	-0.07
Pp01	179944	A	G	G	60	47	38	85	0.55	36	39	75	0.48	-0.07
Pp01	180302	G	A	A	82	52	33	85	0.61	45	36	81	0.56	-0.05
Pp01	183863	T	A	A	39	48	33	81	0.59	37	32	69	0.54	-0.05
Pp01	183954	C	T	T	38	46	32	78	0.59	49	45	94	0.52	-0.07
Pp01	184101	T	C	C	29	55	25	80	0.69	34	46	80	0.42	-0.27
Pp01	184201	CA	C	C	30	35	27	62	0.56	33	38	71	0.46	-0.1
Pp01	184357	G	A	A	43	53	26	79	0.67	35	56	91	0.38	-0.29
Pp01	184688	C	A	A	63	67	42	109	0.61	39	42	81	0.48	-0.13
Pp01	184748	T	C	C	62	68	39	107	0.64	39	38	77	0.51	-0.13
Pp01	184814	T	C	C	56	66	32	98	0.67	28	28	56	0.5	-0.17
Pp01	184856	T	C	C	45	65	34	99	0.66	40	31	71	0.56	-0.1
Pp01	184930	A	G	G	41	66	37	103	0.64	38	35	73	0.52	-0.12
Pp01	185924	GA	G	G	40	42	26	68	0.62	28	18	46	0.61	-0.01
Pp01	186181	A	C	C	87	46	42	88	0.52	33	43	76	0.43	-0.09
Pp01	187451	T	TA	TA	61	47	26	73	0.64	42	49	91	0.46	-0.18
Pp01	191430	G	A	A	43	38	29	67	0.57	19	40	59	0.32	-0.25
Pp01	191532	GA	G	G	47	44	35	79	0.56	21	36	57	0.37	-0.19
Pp01	191544	A	G	G	52	49	35	84	0.58	31	36	67	0.46	-0.12
Pp01	191587	C	T	T	51	42	41	83	0.51	31	44	75	0.41	-0.1
Pp01	191630	G	A	A	55	40	45	85	0.47	25	40	65	0.38	-0.09
Pp01	191863	A	G	G	52	48	51	99	0.48	25	28	53	0.47	-0.01
Pp01	191903	C	A	A	49	50	39	89	0.56	27	36	63	0.43	-0.13
Pp01	192219	GAA	G	G	24	37	23	60	0.62	22	23	45	0.49	-0.13
Pp01	192665	G	T	T	55	51	36	87	0.59	44	43	87	0.51	-0.08
Pp01	192926	A	T	T	58	51	27	78	0.65	40	41	81	0.49	-0.16
Pp01	194674	T	A	A	21	43	16	59	0.73	37	15	52	0.71	-0.02
Pp01	194714	A	T	T	21	27	5	32	0.84	20	8	28	0.71	-0.13
Pp01	194771	CTT	C	C	27	6	13	19	0.32	6	15	21	0.29	-0.03
Pp01	194776	T	TC	TC	34	25	7	32	0.78	22	9	31	0.71	-0.07
Pp01	194783	T	C	C	32	28	6	34	0.82	28	7	35	0.8	-0.02
Pp01	194794	T	G	G	32	27	9	36	0.75	24	7	31	0.77	0.02
Pp01	195333	G	A	A	49	60	36	96	0.62	30	38	68	0.44	-0.18
Pp01	195860	T	G	G	80	50	40	90	0.56	38	45	83	0.46	-0.1
Pp01	196796	C	T	T	69	50	49	99	0.51	31	37	68	0.46	-0.05
Pp01	197067	A	G	G	38	41	40	81	0.51	35	50	85	0.41	-0.1
Pp01	197413	T	A	A	65	42	27	69	0.61	37	52	89	0.42	-0.19
Pp01	197463	A	AT	AT	63	48	24	72	0.67	33	46	79	0.42	-0.25
Pp01	197920	C	T	T	56	46	48	94	0.49	45	46	91	0.49	0
Pp01	197939	A	T	T	59	41	47	88	0.47	44	47	91	0.48	0.01
Pp01	197956	C	G	G	55	45	42	87	0.52	41	48	89	0.46	-0.06
Pp01	198696	T	C	C	97	48	32	80	0.6	33	40	73	0.45	-0.15
Pp01	199125	G	A	A	66	67	41	108	0.62	35	45	80	0.44	-0.18
Pp01	199740	A	AAAAAAT	AAAAAAT	31	34	22	56	0.61	37	20	57	0.65	0.04
Pp01	200082	C	T	T	78	56	37	93	0.6	38	53	91	0.42	-0.18
Pp01	202487	A	C	C	44	61	53	114	0.54	20	43	63	0.32	-0.22
Pp01	202583	A	G	G	44	64	37	101	0.63	24	39	63	0.38	-0.25
Pp01	202593	T	A	A	44	62	34	96	0.65	25	34	59	0.42	-0.23
Pp01	202594	A	T	T	42	62	33	95	0.65	26	34	60	0.43	-0.22
Pp01	202696	G	GTACTC	GTACTC	36	50	38	88	0.57	28	36	64	0.44	-0.13
Pp01	202697	A	T	T	34	50	37	87	0.57	28	32	60	0.47	-0.1
Pp01	202721	CCA	C	C	32	59	35	94	0.63	31	35	66	0.47	-0.16
Pp01	202732	A	C	C	39	62	33	95	0.65	41	29	70	0.59	-0.06
Pp01	202739	A	C	C	39	63	36	99	0.64	36	31	67	0.54	-0.1
Pp01	202744	A	T	T	41	63	39	102	0.62	35	33	68	0.51	-0.11
Pp01	202776	A	G	G	46	50	39	89	0.56	42	33	75	0.56	0
Pp01	202781	C	T	T	47	54	41	95	0.57	42	33	75	0.56	-0.01
Pp01	202817	T	C	C	45	54	41	95	0.57	39	35	74	0.53	-0.04
Pp01	202841	T	C	C	40	53	37	90	0.59	43	36	79	0.54	-0.05
Pp01	202848	G	A	A	36	51	36	87	0.59	44	35	79	0.56	-0.03
Pp01	202970	G	T	T	31	53	25	78	0.68	33	44	77	0.43	-0.25
Pp01	203114	G	C	C	37	59	40	99	0.6	41	52	93	0.44	-0.16
Pp01	203158	T	C	C	41	52	41	93	0.56	38	47	85	0.45	-0.11
Pp01	203372	C	T	T	54	42	37	79	0.53	34	37	71	0.48	-0.05
Pp01	203870	C	G	G	33	54	29	83	0.65	25	29	54	0.46	-0.19
Pp01	204133	A	AAG	AAG	23	30	29	59	0.51	27	35	62	0.44	-0.07
Pp01	204400	A	G	G	4	48	23	71	0.68	31	34	65	0.48	-0.2
Pp01	205263	C	T	T	110	51	38	89	0.57	48	41	89	0.54	-0.03
Pp01	206401	C	G	G	23	58	28	86	0.67	28	40	68	0.41	-0.26
Pp01	206454	G	A	A	15	49	26	75	0.65	29	41	70	0.41	-0.24
Pp01	207708	C	CT	CT	21	49	36	85	0.58	26	28	54	0.48	-0.1
Pp01	208399	T	C	C	41	55	35	90	0.61	38	29	67	0.57	-0.04
Pp01	208573	C	T	T	49	45	32	77	0.58	40	29	69	0.58	0
Pp01	209781	A	G	G	59	45	29	74	0.61	37	36	73	0.51	-0.1
Pp01	209910	G	GGTAC	GGTAC	64	40	34	74	0.54	25	33	58	0.43	-0.11
Pp01	210541	A	T	T	72	48	40	88	0.55	38	55	93	0.41	-0.14
Pp01	213188	A	G	G	42	62	25	87	0.71	28	31	59	0.47	-0.24
Pp01	216416	A	AT	AT	38	46	26	72	0.64	36	27	63	0.57	-0.07
Pp01	216866	G	A	A	17	56	31	87	0.64	27	28	55	0.49	-0.15
Pp01	216957	AATATAT	A	A	4	30	19	49	0.61	23	20	43	0.53	-0.08
Pp01	218002	G	A	A	57	61	26	87	0.7	26	66	92	0.28	-0.42
Pp01	218032	A	G	G	54	65	27	92	0.71	29	62	91	0.32	-0.39
Pp01	218132	C	T	T	42	55	34	89	0.62	34	46	80	0.42	-0.2
Pp01	218690	T	C	C	52	49	34	83	0.59	36	41	77	0.47	-0.12
Pp01	218715	ATACCAGAAATGGGT	A	A	47	47	24	71	0.66	33	33	66	0.5	-0.16
Pp01	218864	A	C	C	48	39	26	65	0.6	35	43	78	0.45	-0.15
Pp01	219451	A	G	G	39	66	42	108	0.61	34	37	71	0.48	-0.13
Pp01	219531	C	T	T	36	66	39	105	0.63	39	34	73	0.53	-0.1
Pp01	219946	T	A	A	12	41	36	77	0.53	32	42	74	0.43	-0.1
Pp01	220068	T	A	A	5	53	25	78	0.68	28	41	69	0.41	-0.27
Pp01	220246	T	C	C	19	60	32	92	0.65	27	51	78	0.35	-0.3
Pp01	220446	T	C	C	48	63	39	102	0.62	27	36	63	0.43	-0.19
Pp01	220464	T	TTC	TTC	41	51	27	78	0.65	29	19	48	0.6	-0.05
Pp01	220766	T	C	C	74	53	29	82	0.65	31	23	54	0.57	-0.08
Pp01	220897	C	T	T	77	58	44	102	0.57	16	32	48	0.33	-0.24
Pp01	220904	T	C	C	78	55	44	99	0.56	17	32	49	0.35	-0.21
Pp01	220934	T	G	G	86	53	44	97	0.55	20	34	54	0.37	-0.18
Pp01	221011	T	A	A	76	49	33	82	0.6	25	37	62	0.4	-0.2
Pp01	221068	T	TC	TC	71	50	43	93	0.54	34	43	77	0.44	-0.1
Pp01	221182	G	A	A	54	53	46	99	0.54	39	58	97	0.4	-0.14
Pp01	221923	G	GTCA	GTCA	51	53	24	77	0.69	37	38	75	0.49	-0.2
Pp01	221984	C	T	T	47	54	26	80	0.68	42	37	79	0.53	-0.15
Pp01	222113	A	G	G	42	65	27	92	0.71	35	46	81	0.43	-0.28
Pp01	222525	A	G	G	52	69	35	104	0.66	36	39	75	0.48	-0.18
Pp01	222670	A	G	G	49	45	40	85	0.53	46	38	84	0.55	0.02
Pp01	222785	C	T	T	63	52	34	86	0.6	35	41	76	0.46	-0.14
Pp01	223025	T	TAAA	TAAA	82	62	32	94	0.66	44	41	85	0.52	-0.14
Pp01	223708	C	CAGAG	CAGAG	46	58	21	79	0.73	30	34	64	0.47	-0.26
Pp01	223805	TAA	T	T	51	60	32	92	0.65	29	43	72	0.4	-0.25
Pp01	224170	T	C	C	83	53	36	89	0.6	37	59	96	0.39	-0.21
Pp01	224394	A	G	G	75	43	28	71	0.61	33	62	95	0.35	-0.26
Pp01	224691	CA	C	C	26	47	41	88	0.53	29	33	62	0.47	-0.06
Pp01	227842	C	A	A	76	48	36	84	0.57	41	33	74	0.55	-0.02
Pp01	229152	G	A	A	54	53	34	87	0.61	32	55	87	0.37	-0.24
Pp01	229490	A	AATATAT	AATATAT	3	33	15	48	0.69	29	21	50	0.58	-0.11
Pp01	230478	TG	T	T	86	54	32	86	0.63	35	48	83	0.42	-0.21
Pp01	230565	T	G	G	80	49	32	81	0.6	35	51	86	0.41	-0.19
Pp01	230745	C	T	T	27	31	26	57	0.54	26	32	58	0.45	-0.09
Pp01	231137	C	T	T	60	46	45	91	0.51	44	50	94	0.47	-0.04
Pp01	231171	A	G	G	62	43	42	85	0.51	44	50	94	0.47	-0.04
Pp01	231650	T	C	C	63	55	30	85	0.65	35	35	70	0.5	-0.15
Pp01	232852	T	C	C	56	50	25	75	0.67	43	34	77	0.56	-0.11
Pp01	233899	T	A	A	42	46	50	96	0.48	36	53	89	0.4	-0.08
Pp01	234437	C	T	T	67	71	28	99	0.72	44	53	97	0.45	-0.27
Pp01	234596	C	T	T	102	53	36	89	0.6	34	38	72	0.47	-0.13
Pp01	236509	C	CG	CG	59	39	33	72	0.54	31	31	62	0.5	-0.04
Pp01	236535	A	T	T	55	42	39	81	0.52	26	33	59	0.44	-0.08
Pp01	236536	A	T	T	56	43	38	81	0.53	26	33	59	0.44	-0.09
Pp01	236718	T	C	C	38	52	50	102	0.51	36	40	76	0.47	-0.04
Pp01	236786	A	G	G	27	55	43	98	0.56	29	29	58	0.5	-0.06
Pp01	236971	C	A	A	20	50	40	90	0.56	29	43	72	0.4	-0.16
Pp01	237101	A	C	C	39	78	20	98	0.8	83	15	98	0.85	0.05
Pp01	237492	C	A	A	68	47	38	85	0.55	20	37	57	0.35	-0.2
Pp01	237513	C	T	T	66	47	36	83	0.57	21	31	52	0.4	-0.17
Pp01	238247	TTA	T	T	40	45	35	80	0.56	28	28	56	0.5	-0.06
Pp01	238262	C	G	G	41	51	38	89	0.57	29	32	61	0.48	-0.09
Pp01	238394	G	GCTCT	GCTCT	47	41	23	64	0.64	31	29	60	0.52	-0.12
Pp01	238981	T	TA	TA	50	58	43	101	0.57	36	30	66	0.55	-0.02
Pp01	239248	T	C	C	93	66	42	108	0.61	34	40	74	0.46	-0.15
Pp01	239312	C	T	T	95	64	41	105	0.61	35	44	79	0.44	-0.17
Pp01	239506	G	A	A	98	56	40	96	0.58	25	48	73	0.34	-0.24
Pp01	239620	A	G	G	90	56	41	97	0.58	36	50	86	0.42	-0.16
Pp01	239748	A	T	T	82	58	50	108	0.54	30	55	85	0.35	-0.19
Pp01	239931	G	T	T	70	56	36	92	0.61	43	44	87	0.49	-0.12
Pp01	239991	G	A	A	68	50	29	79	0.63	37	40	77	0.48	-0.15
Pp01	240129	G	A	A	62	54	48	102	0.53	39	39	78	0.5	-0.03
Pp01	240146	G	A	A	58	53	52	105	0.5	45	41	86	0.52	0.02
Pp01	240260	C	T	T	73	40	42	82	0.49	37	47	84	0.44	-0.05
Pp01	240615	A	G	G	60	51	26	77	0.66	58	46	104	0.56	-0.1
Pp01	240877	G	A	A	65	53	34	87	0.61	54	46	100	0.54	-0.07
Pp01	241007	C	T	T	55	74	30	104	0.71	40	48	88	0.45	-0.26
Pp01	241345	TA	T	T	51	40	38	78	0.51	29	37	66	0.44	-0.07
Pp01	241352	G	A	A	51	44	41	85	0.52	33	39	72	0.46	-0.06
Pp01	242279	T	C	C	53	55	26	81	0.68	43	37	80	0.54	-0.14
Pp01	242517	A	T	T	26	56	35	91	0.62	23	44	67	0.34	-0.28
Pp01	243048	C	T	T	63	46	35	81	0.57	29	36	65	0.45	-0.12
Pp01	243140	T	A	A	69	53	30	83	0.64	30	33	63	0.48	-0.16
Pp01	243269	A	AG	AG	66	50	26	76	0.66	36	39	75	0.48	-0.18
Pp01	243711	T	A	A	42	53	39	92	0.58	25	31	56	0.45	-0.13
Pp01	243728	C	A	A	37	51	36	87	0.59	27	28	55	0.49	-0.1
Pp01	243729	A	T	T	37	55	32	87	0.63	27	29	56	0.48	-0.15
Pp01	244480	G	A	A	43	47	47	94	0.5	31	45	76	0.41	-0.09
Pp01	244576	G	A	A	38	39	44	83	0.47	29	40	69	0.42	-0.05
Pp01	244579	G	A	A	37	40	47	87	0.46	29	39	68	0.43	-0.03
Pp01	245707	ACCG	A	A	49	48	30	78	0.62	29	37	66	0.44	-0.18
Pp01	245932	C	T	T	68	63	31	94	0.67	37	34	71	0.52	-0.15
Pp01	247295	C	T	T	60	51	46	97	0.53	46	42	88	0.52	-0.01
Pp01	248692	G	A	A	56	56	37	93	0.6	39	33	72	0.54	-0.06
Pp01	248878	C	T	T	39	55	30	85	0.65	39	40	79	0.49	-0.16
Pp01	248993	T	C	C	46	65	33	98	0.66	39	44	83	0.47	-0.19
Pp01	249078	A	G	G	58	57	39	96	0.59	36	48	84	0.43	-0.16
Pp01	249124	C	T	T	54	50	42	92	0.54	31	40	71	0.44	-0.1
Pp01	249171	A	G	G	56	52	43	95	0.55	37	37	74	0.5	-0.05
Pp01	250032	C	T	T	51	61	39	100	0.61	27	37	64	0.42	-0.19
Pp01	251200	T	C	C	76	53	40	93	0.57	30	33	63	0.48	-0.09
Pp01	251632	T	G	G	99	54	47	101	0.53	41	46	87	0.47	-0.06
Pp01	252442	G	T	T	63	60	38	98	0.61	38	34	72	0.53	-0.08
Pp01	253935	T	C	C	76	59	24	83	0.71	35	33	68	0.51	-0.2
Pp01	254370	C	T	T	24	26	6	32	0.81	13	10	23	0.57	-0.24
Pp01	255671	ATATCAATGCATG	A	A	41	55	32	87	0.63	39	36	75	0.52	-0.11
Pp01	255908	A	AT	AT	52	49	40	89	0.55	35	37	72	0.49	-0.06
Pp01	257091	A	G	G	46	44	28	72	0.61	34	26	60	0.57	-0.04
Pp01	257097	AG	A	A	43	44	27	71	0.62	28	32	60	0.47	-0.15
Pp01	257103	A	G	G	44	47	23	70	0.67	33	25	58	0.57	-0.1
Pp01	257108	G	A	A	46	47	24	71	0.66	29	28	57	0.51	-0.15
Pp01	257143	G	T	T	54	44	35	79	0.56	29	30	59	0.49	-0.07
Pp01	258403	T	C	C	65	53	37	90	0.59	41	47	88	0.47	-0.12
Pp01	258434	T	C	C	67	49	28	77	0.64	46	44	90	0.51	-0.13
Pp01	258440	T	C	C	63	51	26	77	0.66	46	48	94	0.49	-0.17
Pp01	258696	G	C	C	90	53	31	84	0.63	41	48	89	0.46	-0.17
Pp01	258794	C	T	T	82	38	32	70	0.54	45	47	92	0.49	-0.05
Pp01	258985	T	C	C	57	55	49	104	0.53	39	42	81	0.48	-0.05
Pp01	259008	C	T	T	53	55	45	100	0.55	33	33	66	0.5	-0.05
Pp01	259083	CCGAT	C	C	36	53	39	92	0.58	33	40	73	0.45	-0.13
Pp01	259138	T	C	C	36	52	42	94	0.55	26	43	69	0.38	-0.17
Pp01	259165	T	A	A	38	53	42	95	0.56	29	49	78	0.37	-0.19
Pp01	260001	A	G	G	44	50	28	78	0.64	48	56	104	0.46	-0.18
Pp01	260309	T	TGTGTGA	TGTGTGA	47	35	38	73	0.48	37	41	78	0.47	-0.01
Pp01	261114	G	GA	GA	49	46	33	79	0.58	38	30	68	0.56	-0.02
Pp01	261868	A	G	G	77	46	22	68	0.68	32	31	63	0.51	-0.17
Pp01	262902	A	T	T	39	37	33	70	0.53	42	48	90	0.47	-0.06
Pp01	263185	C	G	G	37	58	27	85	0.68	33	42	75	0.44	-0.24
Pp01	263204	C	T	T	39	53	25	78	0.68	35	41	76	0.46	-0.22
Pp01	263241	G	A	A	39	55	23	78	0.71	37	36	73	0.51	-0.2
Pp01	263266	C	T	T	43	60	24	84	0.71	38	35	73	0.52	-0.19
Pp01	263302	T	C	C	44	56	19	75	0.75	35	41	76	0.46	-0.29
Pp01	264072	A	AATAT	AATAT	5	38	13	51	0.75	20	20	40	0.5	-0.25
Pp01	264177	T	A	A	24	45	30	75	0.6	21	32	53	0.4	-0.2
Pp01	265597	G	A	A	49	41	51	92	0.45	39	43	82	0.48	0.03
Pp01	266826	A	G	G	90	43	38	81	0.53	39	41	80	0.49	-0.04
Pp01	267535	G	A	A	43	38	40	78	0.49	36	32	68	0.53	0.04
Pp01	267611	T	A	A	36	51	48	99	0.52	31	34	65	0.48	-0.04
Pp01	268062	G	A	A	62	66	40	106	0.62	27	52	79	0.34	-0.28
Pp01	268106	C	T	T	58	61	44	105	0.58	27	52	79	0.34	-0.24
Pp01	270480	TA	T	T	40	51	38	89	0.57	35	44	79	0.44	-0.13
Pp01	272135	A	T	T	11	56	34	90	0.62	35	30	65	0.54	-0.08
Pp01	272268	T	C	C	11	63	36	99	0.64	34	27	61	0.56	-0.08
Pp01	275155	A	G	G	28	48	31	79	0.61	23	39	62	0.37	-0.24
Pp01	276080	T	C	C	17	37	22	59	0.63	27	19	46	0.59	-0.04
Pp01	277160	C	G	G	52	44	35	79	0.56	48	37	85	0.56	0
Pp01	278103	AGCCCCAATCTTGAGTGAAATAAATACCGCG	A	A	32	39	21	60	0.65	18	15	33	0.55	-0.1
Pp01	278274	CCTCTCTCTCTCTCTCTCTCTCT	C	C	26	25	6	31	0.81	12	11	23	0.52	-0.29
Pp01	279864	C	T	T	94	44	51	95	0.46	38	38	76	0.5	0.04
Pp01	280510	G	A	A	47	40	25	65	0.62	47	41	88	0.53	-0.09
Pp01	280623	G	T	T	45	43	34	77	0.56	39	39	78	0.5	-0.06
Pp01	281322	T	C	C	83	55	36	91	0.6	34	35	69	0.49	-0.11
Pp01	282371	G	C	C	17	47	38	85	0.55	30	23	53	0.57	0.02
Pp01	282655	C	A	A	39	50	50	100	0.5	41	46	87	0.47	-0.03
Pp01	282757	T	C	C	27	51	36	87	0.59	46	51	97	0.47	-0.12
Pp01	282791	C	T	T	23	54	36	90	0.6	38	47	85	0.45	-0.15
Pp01	282964	A	ATTTTAT	ATTTTAT	18	52	27	79	0.66	35	40	75	0.47	-0.19
Pp01	282997	T	C	C	24	75	26	101	0.74	72	21	93	0.77	0.03
Pp01	283013	T	G	G	21	73	26	99	0.74	77	24	101	0.76	0.02
Pp01	283029	A	G	G	20	71	30	101	0.7	69	28	97	0.71	0.01
Pp01	283035	T	C	C	20	76	30	106	0.72	69	26	95	0.73	0.01
Pp01	283053	T	G	G	24	77	32	109	0.71	76	33	109	0.7	-0.01
Pp01	283075	T	A	A	28	75	37	112	0.67	82	36	118	0.69	0.02
Pp01	283081	G	A	A	27	76	32	108	0.7	83	33	116	0.72	0.02
Pp01	283082	T	TA	TA	27	76	25	101	0.75	82	31	113	0.73	-0.02
Pp01	283087	G	T	T	27	74	35	109	0.68	79	35	114	0.69	0.01
Pp01	283138	T	C	C	31	76	41	117	0.65	70	33	103	0.68	0.03
Pp01	283149	A	G	G	31	78	39	117	0.67	69	31	100	0.69	0.02
Pp01	283187	G	T	T	31	68	36	104	0.65	74	27	101	0.73	0.08
Pp01	283188	A	C	C	31	68	36	104	0.65	75	25	100	0.75	0.1
Pp01	283195	A	G	G	28	71	35	106	0.67	71	24	95	0.75	0.08
Pp01	283198	C	T	T	27	68	34	102	0.67	74	23	97	0.76	0.09
Pp01	283230	T	C	C	28	76	25	101	0.75	65	18	83	0.78	0.03
Pp01	283235	C	T	T	30	75	25	100	0.75	63	18	81	0.78	0.03
Pp01	283248	G	A	A	28	82	21	103	0.8	68	15	83	0.82	0.02
Pp01	283258	G	A	A	29	83	20	103	0.81	71	15	86	0.83	0.02
Pp01	283782	A	C	C	8	48	37	85	0.56	32	35	67	0.48	-0.08
Pp01	283871	A	G	G	11	47	30	77	0.61	38	31	69	0.55	-0.06
Pp01	284364	C	T	T	31	56	49	105	0.53	21	42	63	0.33	-0.2
Pp01	284527	T	C	C	23	56	38	94	0.6	32	50	82	0.39	-0.21
Pp01	284587	C	T	T	20	50	40	90	0.56	29	53	82	0.35	-0.21
Pp01	284820	TC	T	T	7	55	27	82	0.67	29	42	71	0.41	-0.26
Pp01	285107	A	AAT	AAT	4	66	31	97	0.68	23	42	65	0.35	-0.33
Pp01	285234	G	T	T	18	58	28	86	0.67	34	38	72	0.47	-0.2
Pp01	285587	G	A	A	40	42	41	83	0.51	29	40	69	0.42	-0.09
Pp01	285684	T	C	C	45	61	33	94	0.65	34	40	74	0.46	-0.19
Pp01	286264	A	C	C	57	47	39	86	0.55	31	49	80	0.39	-0.16
Pp01	287248	T	A	A	71	58	30	88	0.66	29	51	80	0.36	-0.3
Pp01	287267	C	T	T	70	60	30	90	0.67	30	51	81	0.37	-0.3
Pp01	287441	AG	A	A	49	42	24	66	0.64	37	39	76	0.49	-0.15
Pp01	287528	G	GA	GA	38	38	24	62	0.61	43	30	73	0.59	-0.02
Pp01	288066	T	C	C	31	42	26	68	0.62	24	28	52	0.46	-0.16
Pp01	288136	T	C	C	48	50	34	84	0.6	39	38	77	0.51	-0.09
Pp01	288669	C	T	T	44	47	32	79	0.59	40	35	75	0.53	-0.06
Pp01	288704	C	T	T	45	53	34	87	0.61	39	34	73	0.53	-0.08
Pp01	289010	CCTCT	C	C	33	38	31	69	0.55	24	34	58	0.41	-0.14
Pp01	289051	A	C	C	49	48	37	85	0.56	32	49	81	0.4	-0.16
Pp01	289260	G	C	C	68	67	40	107	0.63	36	47	83	0.43	-0.2
Pp01	289912	T	TA	TA	76	50	38	88	0.57	23	41	64	0.36	-0.21
Pp01	290024	C	T	T	74	49	43	92	0.53	25	46	71	0.35	-0.18
Pp01	291375	G	A	A	78	55	31	86	0.64	45	45	90	0.5	-0.14
Pp01	291919	T	TAAGAGAATG	TAAGAGAATG	51	49	43	92	0.53	38	36	74	0.51	-0.02
Pp01	292696	G	A	A	53	58	23	81	0.72	39	46	85	0.46	-0.26
Pp01	292724	G	A	A	50	55	22	77	0.71	45	43	88	0.51	-0.2
Pp01	294461	A	C	C	84	49	35	84	0.58	29	48	77	0.38	-0.2
Pp01	295887	C	G	G	72	65	33	98	0.66	36	30	66	0.55	-0.11
Pp01	297671	A	G	G	70	45	42	87	0.52	41	59	100	0.41	-0.11
Pp01	298382	T	G	G	57	43	34	77	0.56	41	43	84	0.49	-0.07
Pp01	298501	C	G	G	46	50	38	88	0.57	35	42	77	0.45	-0.12
Pp01	298964	T	C	C	88	48	35	83	0.58	29	46	75	0.39	-0.19
Pp01	299075	C	A	A	81	45	38	83	0.54	27	41	68	0.4	-0.14
Pp01	300661	T	C	C	52	48	33	81	0.59	40	50	90	0.44	-0.15
Pp01	300876	AATAT	A	A	5	41	25	66	0.62	21	25	46	0.46	-0.16
Pp01	301398	AAGTGACCATGACTTATCTAGCTAGGTG	A	A	51	55	18	73	0.75	38	34	72	0.53	-0.22
Pp01	301797	A	T	T	24	53	45	98	0.54	25	51	76	0.33	-0.21
Pp01	301999	C	T	T	19	48	53	101	0.48	30	51	81	0.37	-0.11
Pp01	302861	TTGA	T	T	53	36	31	67	0.54	27	31	58	0.47	-0.07
Pp01	305810	A	G	G	79	48	42	90	0.53	36	50	86	0.42	-0.11
Pp01	307884	GA	G	G	63	48	27	75	0.64	40	27	67	0.6	-0.04
Pp01	310287	AAGAGAGAG	A	A	58	47	15	62	0.76	39	31	70	0.56	-0.2
Pp01	311401	G	A	A	25	56	34	90	0.62	19	42	61	0.31	-0.31
Pp01	311611	AT	A	A	17	33	24	57	0.58	34	37	71	0.48	-0.1
Pp01	313558	G	A	A	66	62	40	102	0.61	33	47	80	0.41	-0.2
Pp01	316651	C	T	T	44	39	34	73	0.53	41	29	70	0.59	0.06
Pp01	316775	T	A	A	35	51	33	84	0.61	41	45	86	0.48	-0.13
Pp01	318324	A	AT	AT	58	39	37	76	0.51	28	40	68	0.41	-0.1
Pp01	318708	CT	C	C	43	34	46	80	0.42	34	37	71	0.48	0.06
Pp01	326299	TTATA	T	T	5	27	15	42	0.64	24	27	51	0.47	-0.17
Pp01	327221	C	T	T	49	54	37	91	0.59	25	47	72	0.35	-0.24
Pp01	331327	A	G	G	45	46	46	92	0.5	39	40	79	0.49	-0.01
Pp01	331846	C	CT	CT	52	50	32	82	0.61	31	28	59	0.53	-0.08
Pp01	340279	T	C	C	82	61	38	99	0.62	31	49	80	0.39	-0.23
Pp01	340900	A	T	T	11	45	32	77	0.58	24	44	68	0.35	-0.23
Pp01	346398	G	A	A	99	47	35	82	0.57	50	37	87	0.57	0
Pp01	347317	G	GTA	GTA	11	32	24	56	0.57	15	32	47	0.32	-0.25
Pp01	357834	T	C	C	14	15	39	54	0.28	10	19	29	0.34	0.06
Pp01	357842	G	A	A	13	13	29	42	0.31	12	13	25	0.48	0.17
Pp01	358776	G	A	A	52	51	31	82	0.62	34	37	71	0.48	-0.14
Pp01	359481	G	A	A	31	66	35	101	0.65	25	35	60	0.42	-0.23
Pp01	359597	C	T	T	47	62	27	89	0.7	22	41	63	0.35	-0.35
Pp01	361849	A	C	C	24	67	37	104	0.64	39	39	78	0.5	-0.14
Pp01	362848	GCATCTATATA	G	G	89	45	29	74	0.61	36	22	58	0.62	0.01
Pp01	362963	T	C	C	86	50	42	92	0.54	37	33	70	0.53	-0.01
Pp01	362965	C	T	T	86	50	42	92	0.54	34	33	67	0.51	-0.03
Pp01	363309	T	TA	TA	56	65	46	111	0.59	33	51	84	0.39	-0.2
Pp01	365132	A	T	T	93	57	38	95	0.6	38	55	93	0.41	-0.19
Pp01	368257	GA	G	G	42	49	31	80	0.61	30	45	75	0.4	-0.21
Pp01	369630	G	GA	GA	48	53	41	94	0.56	33	38	71	0.46	-0.1
Pp01	371023	G	A	A	93	57	37	94	0.61	48	35	83	0.58	-0.03
Pp01	371391	C	A	A	80	53	30	83	0.64	32	38	70	0.46	-0.18
Pp01	371392	G	A	A	80	54	30	84	0.64	32	38	70	0.46	-0.18
Pp01	371400	A	G	G	80	51	33	84	0.61	32	40	72	0.44	-0.17
Pp01	371410	T	C	C	80	52	30	82	0.63	33	38	71	0.46	-0.17
Pp01	371427	G	A	A	79	54	31	85	0.64	33	42	75	0.44	-0.2
Pp01	371574	G	T	T	66	40	39	79	0.51	36	37	73	0.49	-0.02
Pp01	371674	G	C	C	51	51	27	78	0.65	44	26	70	0.63	-0.02
Pp01	371808	AGGTAGCCATTGATATC	A	A	54	58	16	74	0.78	36	13	49	0.73	-0.05
Pp01	371834	T	C	C	57	56	25	81	0.69	38	22	60	0.63	-0.06
Pp01	377123	A	G	G	37	54	33	87	0.62	38	41	79	0.48	-0.14
Pp01	378611	C	A	A	83	59	31	90	0.66	36	47	83	0.43	-0.23
Pp01	378626	T	C	C	92	61	36	97	0.63	38	44	82	0.46	-0.17
Pp01	378685	C	T	T	72	56	32	88	0.64	44	44	88	0.5	-0.14
Pp01	378716	CA	C	C	55	51	29	80	0.64	42	38	80	0.53	-0.11
Pp01	378728	T	TC	TC	50	47	28	75	0.63	39	33	72	0.54	-0.09
Pp01	378730	A	T	T	51	47	27	74	0.64	40	29	69	0.58	-0.06
Pp01	378743	G	T	T	36	42	24	66	0.64	37	20	57	0.65	0.01
Pp01	378744	C	CTTTTTTG	CTTTTTTG	41	40	25	65	0.62	36	24	60	0.6	-0.02
Pp01	378778	T	C	C	40	38	30	68	0.56	37	37	74	0.5	-0.06
Pp01	378784	G	A	A	41	39	32	71	0.55	39	39	78	0.5	-0.05
Pp01	378795	G	T	T	39	41	31	72	0.57	40	39	79	0.51	-0.06
Pp01	378807	T	C	C	38	48	30	78	0.62	40	35	75	0.53	-0.09
Pp01	378813	G	A	A	39	46	29	75	0.61	41	37	78	0.53	-0.08
Pp01	378875	C	T	T	33	53	33	86	0.62	48	33	81	0.59	-0.03
Pp01	378890	A	G	G	34	54	31	85	0.64	48	34	82	0.59	-0.05
Pp01	378892	C	T	T	35	54	33	87	0.62	49	35	84	0.58	-0.04
Pp01	378912	G	A	A	30	58	32	90	0.64	48	33	81	0.59	-0.05
Pp01	378919	A	C	C	30	59	35	94	0.63	51	32	83	0.61	-0.02
Pp01	378963	T	A	A	28	53	36	89	0.6	52	28	80	0.65	0.05
Pp01	378967	A	T	T	27	51	34	85	0.6	48	29	77	0.62	0.02
Pp01	379001	A	G	G	25	50	35	85	0.59	44	26	70	0.63	0.04
Pp01	379002	G	A	A	24	50	35	85	0.59	44	27	71	0.62	0.03
Pp01	379031	GAT	G	G	27	57	35	92	0.62	43	24	67	0.64	0.02
Pp01	379088	C	T	T	27	49	31	80	0.61	35	35	70	0.5	-0.11
Pp01	379099	T	C	C	26	48	31	79	0.61	35	37	72	0.49	-0.12
Pp01	379141	G	A	A	25	56	29	85	0.66	28	46	74	0.38	-0.28
Pp01	379200	A	G	G	21	47	22	69	0.68	31	51	82	0.38	-0.3
Pp01	379207	C	T	T	22	46	23	69	0.67	30	52	82	0.37	-0.3
Pp01	379236	C	A	A	22	48	22	70	0.69	29	46	75	0.39	-0.3
Pp01	379240	A	G	G	23	49	23	72	0.68	28	47	75	0.37	-0.31
Pp01	379273	T	TAAAACCAAACCG	TAAAACCAAACCG	23	47	20	67	0.7	26	39	65	0.4	-0.3
Pp01	379283	G	A	A	24	48	30	78	0.62	27	41	68	0.4	-0.22
Pp01	379323	C	T	T	25	43	33	76	0.57	27	47	74	0.36	-0.21
Pp01	379349	T	C	C	21	47	38	85	0.55	27	42	69	0.39	-0.16
Pp01	379372	G	A	A	22	46	37	83	0.55	31	45	76	0.41	-0.14
Pp01	379458	A	T	T	17	49	40	89	0.55	40	36	76	0.53	-0.02
Pp01	379504	G	T	T	27	51	36	87	0.59	42	42	84	0.5	-0.09
Pp01	379523	A	G	G	28	57	35	92	0.62	40	41	81	0.49	-0.13
Pp01	379583	C	A	A	45	67	27	94	0.71	42	40	82	0.51	-0.2
Pp01	380487	G	A	A	67	54	30	84	0.64	35	37	72	0.49	-0.15
Pp01	380760	T	C	C	63	48	35	83	0.58	42	45	87	0.48	-0.1
Pp01	380971	T	C	C	79	56	37	93	0.6	34	39	73	0.47	-0.13
Pp01	380995	G	A	A	76	57	32	89	0.64	31	39	70	0.44	-0.2
Pp01	381002	TA	T	T	71	53	31	84	0.63	31	38	69	0.45	-0.18
Pp01	381040	A	C	C	72	55	29	84	0.65	30	35	65	0.46	-0.19
Pp01	381054	T	C	C	65	55	28	83	0.66	31	35	66	0.47	-0.19
Pp01	381270	G	T	T	80	49	30	79	0.62	37	34	71	0.52	-0.1
Pp01	381281	A	G	G	83	47	29	76	0.62	36	36	72	0.5	-0.12
Pp01	381346	G	T	T	84	44	38	82	0.54	33	35	68	0.49	-0.05
Pp01	382603	T	G	G	44	53	52	105	0.5	35	35	70	0.5	0
Pp01	383469	T	G	G	37	55	33	88	0.62	35	48	83	0.42	-0.2
Pp01	385449	A	T	T	81	53	34	87	0.61	32	34	66	0.48	-0.13
Pp01	385945	T	C	C	75	48	43	91	0.53	37	37	74	0.5	-0.03
Pp01	386802	T	TA	TA	64	45	35	80	0.56	34	43	77	0.44	-0.12
Pp01	387724	A	G	G	178	57	147	204	0.28	60	130	190	0.32	0.04
Pp01	388183	G	T	T	102	72	40	112	0.64	39	44	83	0.47	-0.17
Pp01	389467	G	A	A	35	48	33	81	0.59	27	34	61	0.44	-0.15
Pp01	389817	T	G	G	58	55	41	96	0.57	25	42	67	0.37	-0.2
Pp01	394811	G	A	A	76	51	42	93	0.55	27	37	64	0.42	-0.13
Pp01	396302	G	GTT	GTT	13	35	18	53	0.66	14	19	33	0.42	-0.24
Pp01	401664	G	C	C	82	34	41	75	0.45	37	36	73	0.51	0.06
Pp01	401861	G	C	C	83	52	56	108	0.48	26	41	67	0.39	-0.09
Pp01	401972	A	C	C	88	71	39	110	0.65	21	41	62	0.34	-0.31
Pp01	402944	T	TTA	TTA	16	51	33	84	0.61	26	37	63	0.41	-0.2
Pp01	403081	C	T	T	19	41	38	79	0.52	29	35	64	0.45	-0.07
Pp01	403494	GA	G	G	38	40	20	60	0.67	34	13	47	0.72	0.05
Pp01	403655	A	G	G	77	72	34	106	0.68	40	46	86	0.47	-0.21
Pp01	404280	T	C	C	76	41	35	76	0.54	34	36	70	0.49	-0.05
Pp01	404391	A	G	G	64	54	34	88	0.61	29	38	67	0.43	-0.18
Pp01	405974	A	G	G	107	61	37	98	0.62	45	49	94	0.48	-0.14
Pp01	407009	CA	C	C	52	62	26	88	0.7	28	45	73	0.38	-0.32
Pp01	407836	A	G	G	86	67	37	104	0.64	38	45	83	0.46	-0.18
Pp01	408256	T	C	C	60	65	38	103	0.63	29	38	67	0.43	-0.2
Pp01	410221	G	T	T	54	46	29	75	0.61	38	33	71	0.54	-0.07
Pp01	410524	C	T	T	55	57	37	94	0.61	44	30	74	0.59	-0.02
Pp01	410817	A	G	G	49	35	38	73	0.48	39	33	72	0.54	0.06
Pp01	411008	C	CA	CA	48	52	41	93	0.56	41	32	73	0.56	0
Pp01	411098	A	G	G	48	52	45	97	0.54	46	43	89	0.52	-0.02
Pp01	413336	A	ATT	ATT	31	38	14	52	0.73	19	29	48	0.4	-0.33
Pp01	413337	G	T	T	28	34	22	56	0.61	15	36	51	0.29	-0.32
Pp01	413402	C	T	T	35	38	27	65	0.58	23	33	56	0.41	-0.17
Pp01	413403	A	G	G	34	38	26	64	0.59	24	33	57	0.42	-0.17
Pp01	413756	A	AT	AT	32	49	36	85	0.58	20	35	55	0.36	-0.22
Pp01	413799	G	GA	GA	31	41	41	82	0.5	27	44	71	0.38	-0.12
Pp01	414191	A	C	C	72	77	12	89	0.87	53	20	73	0.73	-0.14
Pp01	414523	A	G	G	84	60	43	103	0.58	40	40	80	0.5	-0.08
Pp01	415109	G	T	T	53	56	36	92	0.61	27	58	85	0.32	-0.29
Pp01	415150	G	C	C	60	63	44	107	0.59	36	57	93	0.39	-0.2
Pp01	415803	A	T	T	88	66	40	106	0.62	31	47	78	0.4	-0.22
Pp01	416481	C	T	T	61	46	30	76	0.61	36	46	82	0.44	-0.17
Pp01	416491	A	G	G	63	44	30	74	0.59	35	50	85	0.41	-0.18
Pp01	416558	T	G	G	60	43	36	79	0.54	32	46	78	0.41	-0.13
Pp01	416817	A	C	C	91	40	36	76	0.53	37	39	76	0.49	-0.04
Pp01	417073	C	CTTTGAG	CTTTGAG	44	43	27	70	0.61	19	27	46	0.41	-0.2
Pp01	417623	A	AT	AT	21	40	23	63	0.63	44	30	74	0.59	-0.04
Pp01	417634	A	G	G	22	43	28	71	0.61	47	34	81	0.58	-0.03
Pp01	418273	T	A	A	25	47	47	94	0.5	31	40	71	0.44	-0.06
Pp01	418357	C	T	T	21	51	40	91	0.56	36	46	82	0.44	-0.12
Pp01	418391	A	G	G	18	51	37	88	0.58	38	42	80	0.47	-0.11
Pp01	418395	G	A	A	17	54	34	88	0.61	34	38	72	0.47	-0.14
Pp01	418486	G	GTATA	GTATA	7	53	26	79	0.67	36	29	65	0.55	-0.12
Pp01	418634	C	T	T	35	49	35	84	0.58	34	42	76	0.45	-0.13
Pp01	418652	C	CCT	CCT	33	36	29	65	0.55	20	45	65	0.31	-0.24
Pp01	418811	T	C	C	46	42	39	81	0.52	40	42	82	0.49	-0.03
Pp01	418909	G	GGAGAGAGA	GGAGAGAGA	62	49	30	79	0.62	44	29	73	0.6	-0.02
Pp01	419292	T	TTTGCTTGC	TTTGCTTGC	64	55	25	80	0.69	23	42	65	0.35	-0.34
Pp01	419595	C	A	A	80	42	38	80	0.53	33	54	87	0.38	-0.15
Pp01	419703	G	A	A	77	42	32	74	0.57	34	54	88	0.39	-0.18
Pp01	420787	GTTATACC	G	G	79	51	29	80	0.64	26	35	61	0.43	-0.21
Pp01	422302	AT	A	A	42	50	26	76	0.66	34	35	69	0.49	-0.17
Pp01	423400	G	GT	GT	42	60	39	99	0.61	29	45	74	0.39	-0.22
Pp01	423587	A	T	T	63	51	38	89	0.57	22	45	67	0.33	-0.24
Pp01	424491	C	T	T	26	47	36	83	0.57	36	30	66	0.55	-0.02
Pp01	424517	TA	T	T	25	36	34	70	0.51	25	32	57	0.44	-0.07
Pp01	425173	G	T	T	39	55	35	90	0.61	37	44	81	0.46	-0.15
Pp01	425187	G	C	C	36	51	37	88	0.58	37	48	85	0.44	-0.14
Pp01	425705	G	A	A	60	54	38	92	0.59	39	45	84	0.46	-0.13
Pp01	425884	G	A	A	53	57	37	94	0.61	36	38	74	0.49	-0.12
Pp01	426591	T	C	C	60	42	28	70	0.6	30	43	73	0.41	-0.19
Pp01	426783	A	G	G	67	63	37	100	0.63	35	59	94	0.37	-0.26
Pp01	427205	A	G	G	89	57	37	94	0.61	29	36	65	0.45	-0.16
Pp01	427872	T	A	A	96	66	40	106	0.62	42	42	84	0.5	-0.12
Pp01	430238	G	A	A	75	57	46	103	0.55	43	52	95	0.45	-0.1
Pp01	430357	G	A	A	73	50	43	93	0.54	55	39	94	0.59	0.05
Pp01	430755	GTCTCTCTTTCTCTCTCTC	G	G	65	72	51	123	0.59	33	30	63	0.52	-0.07
Pp01	430785	C	G	G	69	61	48	109	0.56	34	33	67	0.51	-0.05
Pp01	431328	T	TTGA	TTGA	68	33	32	65	0.51	35	29	64	0.55	0.04
Pp01	434089	T	C	C	70	44	38	82	0.54	34	61	95	0.36	-0.18
Pp01	434969	C	A	A	50	60	41	101	0.59	37	36	73	0.51	-0.08
Pp01	436078	T	G	G	76	66	42	108	0.61	36	54	90	0.4	-0.21
Pp01	436901	G	A	A	53	69	36	105	0.66	25	31	56	0.45	-0.21
Pp01	437720	T	G	G	71	41	36	77	0.53	47	52	99	0.47	-0.06
Pp01	439047	G	T	T	69	52	47	99	0.53	36	38	74	0.49	-0.04
Pp01	441041	A	G	G	29	52	30	82	0.63	39	49	88	0.44	-0.19
Pp01	441078	C	T	T	18	45	26	71	0.63	35	43	78	0.45	-0.18
Pp01	442123	G	A	A	59	54	27	81	0.67	34	45	79	0.43	-0.24
Pp01	443227	T	C	C	119	103	45	148	0.7	93	41	134	0.69	-0.01
Pp01	443228	G	T	T	118	103	46	149	0.69	94	43	137	0.69	0
Pp01	443483	G	A	A	135	86	50	136	0.63	99	32	131	0.76	0.13
Pp01	443500	TTATGTTTAGTTCCAA	T	T	114	85	29	114	0.75	94	25	119	0.79	0.04
Pp01	443621	C	G	G	147	73	81	154	0.47	86	77	163	0.53	0.06
Pp01	443658	G	C	C	134	71	76	147	0.48	94	74	168	0.56	0.08
Pp01	443662	GTATA	G	G	127	70	71	141	0.5	93	65	158	0.59	0.09
Pp01	443681	G	A	A	134	72	75	147	0.49	97	71	168	0.58	0.09
Pp01	443685	T	G	G	132	72	75	147	0.49	96	69	165	0.58	0.09
Pp01	443702	C	T	T	130	75	74	149	0.5	94	74	168	0.56	0.06
Pp01	443706	A	AG	AG	117	72	67	139	0.52	89	62	151	0.59	0.07
Pp01	443728	C	A	A	115	81	57	138	0.59	89	58	147	0.61	0.02
Pp01	443746	TTGACTAACATATATATTTCGG	T	T	87	82	39	121	0.68	86	43	129	0.67	-0.01
Pp01	443798	A	C	C	89	80	37	117	0.68	80	45	125	0.64	-0.04
Pp01	445202	GA	G	G	31	51	27	78	0.65	25	40	65	0.38	-0.27
Pp01	445263	C	T	T	26	53	35	88	0.6	29	41	70	0.41	-0.19
Pp01	445295	CTA	C	C	14	58	27	85	0.68	28	40	68	0.41	-0.27
Pp01	445314	G	A	A	15	64	27	91	0.7	29	42	71	0.41	-0.29
Pp01	445318	G	A	A	15	60	27	87	0.69	30	39	69	0.43	-0.26
Pp01	445351	G	A	A	12	54	25	79	0.68	28	40	68	0.41	-0.27
Pp01	445451	T	A	A	5	43	22	65	0.66	30	54	84	0.36	-0.3
Pp01	445452	T	C	C	5	42	22	64	0.66	28	53	81	0.35	-0.31
Pp01	445540	A	G	G	19	44	31	75	0.59	30	56	86	0.35	-0.24
Pp01	445667	G	A	A	36	39	36	75	0.52	31	54	85	0.36	-0.16
Pp01	445882	C	A	A	35	65	33	98	0.66	33	42	75	0.44	-0.22
Pp01	446102	TA	T	T	24	50	25	75	0.67	31	30	61	0.51	-0.16
Pp01	446159	C	T	T	22	58	24	82	0.71	26	25	51	0.51	-0.2
Pp01	446165	C	T	T	22	55	23	78	0.71	29	26	55	0.53	-0.18
Pp01	446441	G	A	A	30	51	24	75	0.68	23	36	59	0.39	-0.29
Pp01	446445	T	C	C	29	51	25	76	0.67	21	33	54	0.39	-0.28
Pp01	446465	A	G	G	36	48	28	76	0.63	21	33	54	0.39	-0.24
Pp01	446814	A	C	C	42	47	23	70	0.67	36	44	80	0.45	-0.22
Pp01	446815	C	G	G	42	50	22	72	0.69	36	46	82	0.44	-0.25
Pp01	447077	C	A	A	61	50	23	73	0.68	36	50	86	0.42	-0.26
Pp01	447148	C	A	A	83	57	28	85	0.67	39	41	80	0.49	-0.18
Pp01	447166	C	A	A	84	59	26	85	0.69	36	43	79	0.46	-0.23
Pp01	447930	T	G	G	66	51	34	85	0.6	38	45	83	0.46	-0.14
Pp01	448006	G	T	T	65	47	34	81	0.58	47	45	92	0.51	-0.07
Pp01	448760	A	G	G	79	43	44	87	0.49	38	32	70	0.54	0.05
Pp01	448996	T	A	A	68	53	45	98	0.54	39	42	81	0.48	-0.06
Pp01	449812	T	C	C	50	58	40	98	0.59	34	41	75	0.45	-0.14
Pp01	450451	A	C	C	84	32	32	64	0.5	37	47	84	0.44	-0.06
Pp01	451097	A	G	G	63	52	31	83	0.63	34	38	72	0.47	-0.16
Pp01	451240	A	T	T	46	36	30	66	0.55	36	36	72	0.5	-0.05
Pp01	451439	G	A	A	44	44	34	78	0.56	29	41	70	0.41	-0.15
Pp01	451704	G	A	A	61	50	39	89	0.56	39	43	82	0.48	-0.08
Pp01	451798	C	T	T	51	50	41	91	0.55	33	44	77	0.43	-0.12
Pp01	452499	T	C	C	52	57	31	88	0.65	46	36	82	0.56	-0.09
Pp01	452897	TC	T	T	41	50	38	88	0.57	27	36	63	0.43	-0.14
Pp01	453136	G	GAAAACCCA	GAAAACCCA	60	70	30	100	0.7	26	39	65	0.4	-0.3
Pp01	453182	G	A	A	72	79	40	119	0.66	36	40	76	0.47	-0.19
Pp01	453466	A	C	C	80	56	38	94	0.6	22	40	62	0.35	-0.25
Pp01	453974	CT	C	C	63	54	38	92	0.59	29	40	69	0.42	-0.17
Pp01	454523	G	T	T	60	56	45	101	0.55	39	48	87	0.45	-0.1
Pp01	454734	T	C	C	74	50	45	95	0.53	33	57	90	0.37	-0.16
Pp01	455942	CGA	C	C	95	65	38	103	0.63	45	41	86	0.52	-0.11
Pp01	456270	C	A	A	102	57	31	88	0.65	50	44	94	0.53	-0.12
Pp01	456672	T	C	C	73	49	40	89	0.55	36	36	72	0.5	-0.05
Pp01	456705	A	G	G	67	48	40	88	0.55	45	35	80	0.56	0.01
Pp01	456820	ATAAAT	A	A	42	48	27	75	0.64	43	27	70	0.61	-0.03
Pp01	456831	A	G	G	41	52	24	76	0.68	39	24	63	0.62	-0.06
Pp01	456832	A	AATTTTT	AATTTTT	39	51	25	76	0.67	38	24	62	0.61	-0.06
Pp01	456879	T	C	C	46	54	39	93	0.58	43	34	77	0.56	-0.02
Pp01	456977	T	C	C	34	46	32	78	0.59	42	33	75	0.56	-0.03
Pp01	456999	A	G	G	32	39	36	75	0.52	35	37	72	0.49	-0.03
Pp01	457042	C	T	T	26	39	31	70	0.56	34	37	71	0.48	-0.08
Pp01	457096	A	AG	AG	22	41	30	71	0.58	29	40	69	0.42	-0.16
Pp01	457192	T	TA	TA	7	42	26	68	0.62	25	34	59	0.42	-0.2
Pp01	457249	A	AAT	AAT	12	42	37	79	0.53	24	38	62	0.39	-0.14
Pp01	457259	A	C	C	12	45	37	82	0.55	32	40	72	0.44	-0.11
Pp01	457328	GA	G	G	17	41	28	69	0.59	24	42	66	0.36	-0.23
Pp01	457932	T	G	G	21	46	26	72	0.64	16	34	50	0.32	-0.32
Pp01	458026	T	TAA	TAA	23	43	21	64	0.67	20	22	42	0.48	-0.19
Pp01	458121	G	A	A	31	52	31	83	0.63	27	27	54	0.5	-0.13
Pp01	458332	A	AAT	AAT	39	42	37	79	0.53	32	48	80	0.4	-0.13
Pp01	458358	G	T	T	42	50	37	87	0.57	39	47	86	0.45	-0.12
Pp01	458443	A	T	T	49	56	37	93	0.6	35	54	89	0.39	-0.21
Pp01	458518	C	A	A	46	58	38	96	0.6	25	52	77	0.32	-0.28
Pp01	458609	T	C	C	57	60	43	103	0.58	45	57	102	0.44	-0.14
Pp01	459055	A	G	G	53	66	39	105	0.63	33	47	80	0.41	-0.22
Pp01	459153	C	T	T	46	60	42	102	0.59	35	38	73	0.48	-0.11
Pp01	460555	GT	G	G	96	58	34	92	0.63	32	49	81	0.4	-0.23
Pp01	461243	G	A	A	69	43	53	96	0.45	30	54	84	0.36	-0.09
Pp01	461831	G	A	A	47	47	31	78	0.6	25	40	65	0.38	-0.22
Pp01	461931	G	GTA	GTA	30	49	33	82	0.6	27	37	64	0.42	-0.18
Pp01	462831	G	GT	GT	50	64	31	95	0.67	32	37	69	0.46	-0.21
Pp01	464397	T	C	C	74	48	44	92	0.52	51	55	106	0.48	-0.04
Pp01	465374	T	G	G	76	55	42	97	0.57	37	44	81	0.46	-0.11
Pp01	466968	C	T	T	75	43	32	75	0.57	38	46	84	0.45	-0.12
Pp01	467112	G	T	T	53	45	28	73	0.62	34	41	75	0.45	-0.17
Pp01	467191	TA	T	T	39	47	34	81	0.58	32	35	67	0.48	-0.1
Pp01	467465	TA	T	T	19	47	40	87	0.54	20	28	48	0.42	-0.12
Pp01	467544	CTATATATATATA	C	C	8	39	23	62	0.63	13	21	34	0.38	-0.25
Pp01	467847	A	T	T	26	39	29	68	0.57	33	36	69	0.48	-0.09
Pp01	468165	T	C	C	54	48	40	88	0.55	35	33	68	0.51	-0.04
Pp01	468452	C	A	A	37	47	30	77	0.61	46	47	93	0.49	-0.12
Pp01	468814	GA	G	G	61	55	35	90	0.61	33	37	70	0.47	-0.14
Pp01	468996	C	G	G	63	37	29	66	0.56	44	55	99	0.44	-0.12
Pp01	469422	C	T	T	40	42	38	80	0.53	42	48	90	0.47	-0.06
Pp01	469644	T	G	G	57	59	47	106	0.56	37	50	87	0.43	-0.13
Pp01	470212	C	T	T	90	49	29	78	0.63	33	47	80	0.41	-0.22
Pp01	470485	T	A	A	49	43	37	80	0.54	29	43	72	0.4	-0.14
Pp01	470496	C	A	A	48	41	37	78	0.53	28	47	75	0.37	-0.16
Pp01	470563	CATGTATGTAAT	C	C	27	41	32	73	0.56	30	38	68	0.44	-0.12
Pp01	470649	T	C	C	33	43	38	81	0.53	31	38	69	0.45	-0.08
Pp01	470667	G	A	A	37	44	41	85	0.52	27	40	67	0.4	-0.12
Pp01	470861	AC	A	A	47	43	23	66	0.65	36	53	89	0.4	-0.25
Pp01	471554	T	C	C	75	50	40	90	0.56	32	36	68	0.47	-0.09
Pp01	471607	C	T	T	69	45	36	81	0.56	35	37	72	0.49	-0.07
Pp01	471717	A	C	C	50	36	42	78	0.46	44	45	89	0.49	0.03
Pp01	471888	C	CTT	CTT	10	35	27	62	0.56	15	32	47	0.32	-0.24
Pp01	472021	A	G	G	5	46	38	84	0.55	25	39	64	0.39	-0.16
Pp01	472165	A	T	T	8	35	32	67	0.52	28	38	66	0.42	-0.1
Pp01	472246	T	G	G	8	39	32	71	0.55	28	41	69	0.41	-0.14
Pp01	473594	TC	T	T	91	58	42	100	0.58	43	37	80	0.54	-0.04
Pp01	473797	G	A	A	75	47	27	74	0.64	27	31	58	0.47	-0.17
Pp01	473847	T	C	C	88	48	29	77	0.62	38	31	69	0.55	-0.07
Pp01	473989	T	C	C	78	36	23	59	0.61	40	35	75	0.53	-0.08
Pp01	475793	T	C	C	67	43	25	68	0.63	34	35	69	0.49	-0.14
Pp01	475900	A	G	G	100	55	45	100	0.55	31	60	91	0.34	-0.21
Pp01	479352	A	G	G	96	64	30	94	0.68	34	42	76	0.45	-0.23
Pp01	479711	A	G	G	62	51	45	96	0.53	31	44	75	0.41	-0.12
Pp01	480460	C	T	T	26	44	38	82	0.54	25	32	57	0.44	-0.1
Pp01	480927	A	AGAATAGTAGATAGAAT	AGAATAGTAGATAGAAT	15	43	28	71	0.61	22	25	47	0.47	-0.14
Pp01	481927	A	ATC	ATC	72	56	34	90	0.62	40	50	90	0.44	-0.18
Pp01	482557	C	G	G	66	67	42	109	0.61	50	32	82	0.61	0
Pp01	482740	A	AT	AT	47	55	36	91	0.6	45	37	82	0.55	-0.05
Pp01	482790	CG	C	C	42	88	23	111	0.79	77	19	96	0.8	0.01
Pp01	482803	GT	G	G	40	88	20	108	0.81	67	18	85	0.79	-0.02
Pp01	482826	A	C	C	28	85	21	106	0.8	70	15	85	0.82	0.02
Pp01	482827	T	G	G	28	85	22	107	0.79	74	14	88	0.84	0.05
Pp01	482831	A	T	T	30	85	22	107	0.79	72	15	87	0.83	0.04
Pp01	482872	A	ATTAAAG	ATTAAAG	24	72	19	91	0.79	64	13	77	0.83	0.04
Pp01	483172	G	GA	GA	46	41	30	71	0.58	24	39	63	0.38	-0.2
Pp01	483301	G	GAAA	GAAA	42	48	35	83	0.58	24	27	51	0.47	-0.11
Pp01	485043	G	A	A	29	46	37	83	0.55	39	39	78	0.5	-0.05
Pp01	485074	C	T	T	35	55	31	86	0.64	40	41	81	0.49	-0.15
Pp01	485386	G	A	A	15	42	42	84	0.5	35	39	74	0.47	-0.03
Pp01	485415	T	C	C	16	47	48	95	0.49	34	40	74	0.46	-0.03
Pp01	485419	A	G	G	16	47	48	95	0.49	33	41	74	0.45	-0.04
Pp01	485937	C	T	T	4	32	29	61	0.52	16	31	47	0.34	-0.18
Pp01	486165	CT	C	C	4	22	23	45	0.49	24	36	60	0.4	-0.09
Pp01	487058	T	A	A	70	44	29	73	0.6	38	33	71	0.54	-0.06
Pp01	487694	G	A	A	42	51	36	87	0.59	37	41	78	0.47	-0.12
Pp01	487813	T	C	C	44	38	33	71	0.54	35	46	81	0.43	-0.11
Pp01	487848	C	T	T	50	37	31	68	0.54	38	45	83	0.46	-0.08
Pp01	488376	T	G	G	30	57	43	100	0.57	36	47	83	0.43	-0.14
Pp01	489003	G	C	C	75	57	53	110	0.52	61	41	102	0.6	0.08
Pp01	490451	G	T	T	64	63	36	99	0.64	30	54	84	0.36	-0.28
Pp01	490622	GA	G	G	31	33	41	74	0.45	27	38	65	0.42	-0.03
Pp01	492761	A	C	C	63	48	27	75	0.64	40	30	70	0.57	-0.07
Pp01	493660	C	T	T	71	58	40	98	0.59	34	34	68	0.5	-0.09
Pp01	496880	C	T	T	95	59	44	103	0.57	33	38	71	0.46	-0.11
Pp01	498106	G	A	A	70	56	28	84	0.67	61	29	90	0.68	0.01
Pp01	498108	G	A	A	69	52	31	83	0.63	53	35	88	0.6	-0.03
Pp01	501586	T	TG	TG	56	54	40	94	0.57	40	47	87	0.46	-0.11
Pp01	502769	G	T	T	89	38	44	82	0.46	35	40	75	0.47	0.01
Pp01	502905	T	G	G	91	42	51	93	0.45	43	35	78	0.55	0.1
Pp01	503297	T	C	C	53	50	45	95	0.53	33	42	75	0.44	-0.09
Pp01	504820	C	T	T	57	60	25	85	0.71	40	38	78	0.51	-0.2
Pp01	504871	G	A	A	51	59	35	94	0.63	46	38	84	0.55	-0.08
Pp01	504877	C	T	T	51	56	36	92	0.61	43	39	82	0.52	-0.09
Pp01	504897	A	G	G	49	51	36	87	0.59	44	41	85	0.52	-0.07
Pp01	505500	T	C	C	64	48	40	88	0.55	37	41	78	0.47	-0.08
Pp01	505714	C	T	T	24	39	48	87	0.45	34	28	62	0.55	0.1
Pp01	505998	AC	A	A	50	52	31	83	0.63	36	59	95	0.38	-0.25
Pp01	506097	C	T	T	51	52	39	91	0.57	29	59	88	0.33	-0.24
Pp01	506131	G	A	A	54	59	39	98	0.6	29	61	90	0.32	-0.28
Pp01	506329	G	A	A	64	60	39	99	0.61	41	51	92	0.45	-0.16
Pp01	506567	G	C	C	80	56	32	88	0.64	47	43	90	0.52	-0.12
Pp01	506579	A	T	T	82	51	28	79	0.65	39	42	81	0.48	-0.17
Pp01	506651	T	G	G	79	61	40	101	0.6	33	46	79	0.42	-0.18
Pp01	506659	T	C	C	77	58	38	96	0.6	33	44	77	0.43	-0.17
Pp01	507122	C	T	T	66	47	36	83	0.57	40	46	86	0.47	-0.1
Pp01	507165	G	A	A	66	49	33	82	0.6	39	41	80	0.49	-0.11
Pp01	507888	A	G	G	37	52	33	85	0.61	45	37	82	0.55	-0.06
Pp01	507947	G	A	A	29	53	40	93	0.57	52	41	93	0.56	-0.01
Pp01	508961	TAA	T	T	66	51	38	89	0.57	31	35	66	0.47	-0.1
Pp01	509181	G	A	A	79	57	37	94	0.61	46	40	86	0.53	-0.08
Pp01	509426	T	G	G	92	44	40	84	0.52	54	47	101	0.53	0.01
Pp01	509593	C	T	T	88	32	36	68	0.47	40	30	70	0.57	0.1
Pp01	509778	C	T	T	90	39	31	70	0.56	40	33	73	0.55	-0.01
Pp01	510137	A	T	T	42	59	36	95	0.62	46	43	89	0.52	-0.1
Pp01	510167	A	T	T	51	56	41	97	0.58	38	39	77	0.49	-0.09
Pp01	510438	TA	T	T	29	45	37	82	0.55	42	38	80	0.53	-0.02
Pp01	510493	T	TA	TA	23	50	27	77	0.65	36	35	71	0.51	-0.14
Pp01	510506	AAAT	A	A	26	49	30	79	0.62	36	44	80	0.45	-0.17
Pp01	510597	C	T	T	33	47	24	71	0.66	40	36	76	0.53	-0.13
Pp01	510598	A	G	G	34	49	29	78	0.63	42	35	77	0.55	-0.08
Pp01	510860	T	C	C	53	56	39	95	0.59	42	25	67	0.63	0.04
Pp01	510885	A	G	G	53	53	41	94	0.56	40	22	62	0.65	0.09
Pp01	511442	T	A	A	39	42	38	80	0.53	32	43	75	0.43	-0.1
Pp01	511447	T	A	A	39	44	35	79	0.56	34	43	77	0.44	-0.12
Pp01	511448	T	A	A	39	45	33	78	0.58	34	43	77	0.44	-0.14
Pp01	511589	C	T	T	44	44	41	85	0.52	28	41	69	0.41	-0.11
Pp01	512282	C	T	T	65	65	48	113	0.58	41	53	94	0.44	-0.14
Pp01	512364	A	G	G	73	56	50	106	0.53	34	51	85	0.4	-0.13
Pp01	512537	C	A	A	83	60	38	98	0.61	41	47	88	0.47	-0.14
Pp01	513379	T	C	C	78	44	43	87	0.51	34	39	73	0.47	-0.04
Pp01	513984	G	T	T	16	39	10	49	0.8	12	15	27	0.44	-0.36
Pp01	514049	T	A	A	17	40	9	49	0.82	33	14	47	0.7	-0.12
Pp01	514060	A	C	C	21	50	11	61	0.82	29	18	47	0.62	-0.2
Pp01	514128	A	G	G	58	59	17	76	0.78	35	33	68	0.51	-0.27
Pp01	514129	T	C	C	60	65	11	76	0.86	46	22	68	0.68	-0.18
Pp01	514189	T	C	C	82	82	12	94	0.87	65	19	84	0.77	-0.1
Pp01	514206	A	G	G	82	78	19	97	0.8	63	20	83	0.76	-0.04
Pp01	514222	A	G	G	80	52	39	91	0.57	23	60	83	0.28	-0.29
Pp01	514326	C	A	A	76	52	23	75	0.69	32	30	62	0.52	-0.17
Pp01	514379	G	A	A	74	51	18	69	0.74	25	29	54	0.46	-0.28
Pp01	514496	T	G	G	59	43	33	76	0.57	28	41	69	0.41	-0.16
Pp01	514678	CG	C	C	64	52	34	86	0.6	25	50	75	0.33	-0.27
Pp01	515020	T	C	C	58	60	36	96	0.62	30	69	99	0.3	-0.32
Pp01	515028	A	G	G	54	60	36	96	0.62	27	69	96	0.28	-0.34
Pp01	515063	A	G	G	45	61	28	89	0.69	28	61	89	0.31	-0.38
Pp01	515172	C	A	A	31	61	30	91	0.67	32	44	76	0.42	-0.25
Pp01	515305	A	AT	AT	8	40	18	58	0.69	26	35	61	0.43	-0.26
Pp01	515373	A	C	C	21	45	24	69	0.65	26	33	59	0.44	-0.21
Pp01	515405	C	T	T	21	47	21	68	0.69	23	40	63	0.37	-0.32
Pp01	515554	T	C	C	37	63	25	88	0.72	18	47	65	0.28	-0.44
Pp01	515591	A	G	G	36	62	27	89	0.7	28	45	73	0.38	-0.32
Pp01	515632	C	T	T	36	52	29	81	0.64	25	42	67	0.37	-0.27
Pp01	515649	A	G	G	31	52	28	80	0.65	28	43	71	0.39	-0.26
Pp01	515663	A	G	G	33	49	31	80	0.61	29	45	74	0.39	-0.22
Pp01	515675	C	T	T	30	53	27	80	0.66	30	42	72	0.42	-0.24
Pp01	516018	G	A	A	41	54	35	89	0.61	31	43	74	0.42	-0.19
Pp01	516028	A	G	G	43	61	39	100	0.61	32	44	76	0.42	-0.19
Pp01	516034	G	A	A	43	60	39	99	0.61	32	46	78	0.41	-0.2
Pp01	516049	A	T	T	47	61	36	97	0.63	33	44	77	0.43	-0.2
Pp01	516050	A	T	T	46	62	35	97	0.64	33	43	76	0.43	-0.21
Pp01	516151	A	G	G	89	67	43	110	0.61	45	43	88	0.51	-0.1
Pp01	516182	C	T	T	91	66	34	100	0.66	45	44	89	0.51	-0.15
Pp01	516233	G	A	A	85	59	36	95	0.62	50	44	94	0.53	-0.09
Pp01	516238	A	G	G	90	58	37	95	0.61	50	45	95	0.53	-0.08
Pp01	516248	TA	T	T	97	54	37	91	0.59	45	47	92	0.49	-0.1
Pp01	516278	G	A	A	104	53	34	87	0.61	48	49	97	0.49	-0.12
Pp01	516302	A	G	G	103	55	32	87	0.63	41	53	94	0.44	-0.19
Pp01	516312	A	G	G	112	54	33	87	0.62	39	57	96	0.41	-0.21
Pp01	516421	A	G	G	80	55	34	89	0.62	39	49	88	0.44	-0.18
Pp01	516495	G	A	A	69	55	35	90	0.61	45	51	96	0.47	-0.14
Pp01	516905	C	T	T	55	57	39	96	0.59	23	35	58	0.4	-0.19
Pp01	516953	C	T	T	63	51	39	90	0.57	23	28	51	0.45	-0.12
Pp01	517036	T	C	C	71	53	39	92	0.58	26	41	67	0.39	-0.19
Pp01	517075	C	T	T	78	54	35	89	0.61	27	43	70	0.39	-0.22
Pp01	517127	T	C	C	83	59	41	100	0.59	25	43	68	0.37	-0.22
Pp01	517133	T	C	C	82	60	42	102	0.59	26	44	70	0.37	-0.22
Pp01	517176	C	T	T	75	51	36	87	0.59	29	41	70	0.41	-0.18
Pp01	517177	G	A	A	78	54	36	90	0.6	32	43	75	0.43	-0.17
Pp01	517402	C	G	G	78	52	52	104	0.5	32	47	79	0.41	-0.09
Pp01	517446	G	A	A	85	61	51	112	0.54	44	47	91	0.48	-0.06
Pp01	517490	G	A	A	89	59	50	109	0.54	36	51	87	0.41	-0.13
Pp01	517541	G	A	A	96	57	51	108	0.53	36	57	93	0.39	-0.14
Pp01	517547	C	T	T	91	55	51	106	0.52	35	55	90	0.39	-0.13
Pp01	517579	C	T	T	89	53	50	103	0.51	27	53	80	0.34	-0.17
Pp01	517718	T	C	C	96	57	37	94	0.61	37	36	73	0.51	-0.1
Pp01	517748	C	T	T	92	49	33	82	0.6	35	33	68	0.51	-0.09
Pp01	517759	A	G	G	82	50	35	85	0.59	32	36	68	0.47	-0.12
Pp01	517805	T	C	C	82	47	34	81	0.58	35	40	75	0.47	-0.11
Pp01	517941	A	T	T	91	63	36	99	0.64	33	32	65	0.51	-0.13
Pp01	518038	AG	A	A	79	55	31	86	0.64	35	42	77	0.45	-0.19
Pp01	518078	C	T	T	86	56	34	90	0.62	38	47	85	0.45	-0.17
Pp01	518138	A	G	G	77	59	31	90	0.66	35	44	79	0.44	-0.22
Pp01	518231	A	T	T	76	48	32	80	0.6	37	38	75	0.49	-0.11
Pp01	518265	T	G	G	76	49	38	87	0.56	34	40	74	0.46	-0.1
Pp01	518344	G	A	A	64	41	46	87	0.47	29	47	76	0.38	-0.09
Pp01	518355	A	G	G	67	46	46	92	0.5	28	46	74	0.38	-0.12
Pp01	518431	G	T	T	65	53	49	102	0.52	23	46	69	0.33	-0.19
Pp01	519042	A	G	G	71	46	45	91	0.51	34	41	75	0.45	-0.06
Pp01	520440	T	G	G	51	52	46	98	0.53	31	33	64	0.48	-0.05
Pp01	520459	GGGTTTTGGGTCCGTGCGATAT	G	G	34	44	24	68	0.65	27	15	42	0.64	-0.01
Pp01	520573	C	CA	CA	28	39	28	67	0.58	36	31	67	0.54	-0.04
Pp01	520595	A	T	T	30	44	33	77	0.57	37	32	69	0.54	-0.03
Pp01	520681	T	C	C	20	43	29	72	0.6	39	18	57	0.68	0.08
Pp01	520697	AGCACACCGCGTT	A	A	19	39	17	56	0.7	36	13	49	0.73	0.03
Pp01	520725	T	C	C	19	40	20	60	0.67	31	15	46	0.67	0
Pp01	520736	C	T	T	18	34	20	54	0.63	27	16	43	0.63	0
Pp01	520748	T	C	C	14	33	21	54	0.61	31	15	46	0.67	0.06
Pp01	520767	A	C	C	13	34	19	53	0.64	33	15	48	0.69	0.05
Pp01	520773	A	G	G	13	37	19	56	0.66	30	14	44	0.68	0.02
Pp01	520779	A	G	G	15	37	19	56	0.66	31	14	45	0.69	0.03
Pp01	520814	C	T	T	18	41	11	52	0.79	32	7	39	0.82	0.03
Pp01	520826	C	A	A	17	43	10	53	0.81	32	7	39	0.82	0.01
Pp01	520959	C	A	A	19	49	17	66	0.74	32	12	44	0.73	-0.01
Pp01	520977	A	G	G	23	46	17	63	0.73	33	16	49	0.67	-0.06
Pp01	521034	A	T	T	37	41	24	65	0.63	37	23	60	0.62	-0.01
Pp01	521049	A	G	G	41	40	23	63	0.63	41	27	68	0.6	-0.03
Pp01	521069	A	AC	AC	46	42	25	67	0.63	37	29	66	0.56	-0.07
Pp01	521207	C	CAT	CAT	71	59	36	95	0.62	39	33	72	0.54	-0.08
Pp01	524167	T	C	C	93	62	37	99	0.63	39	46	85	0.46	-0.17
Pp01	529258	A	G	G	62	43	32	75	0.57	35	58	93	0.38	-0.19
Pp01	530832	C	A	A	41	47	33	80	0.59	46	43	89	0.52	-0.07
Pp01	531382	C	G	G	37	47	27	74	0.64	36	40	76	0.47	-0.17
Pp01	531495	C	T	T	33	51	33	84	0.61	38	36	74	0.51	-0.1
Pp01	531543	T	C	C	34	51	28	79	0.65	39	29	68	0.57	-0.08
Pp01	531568	T	A	A	33	56	25	81	0.69	39	34	73	0.53	-0.16
Pp01	531587	T	A	A	24	56	21	77	0.73	41	25	66	0.62	-0.11
Pp01	531601	G	A	A	22	57	20	77	0.74	38	24	62	0.61	-0.13
Pp01	531602	G	A	A	22	54	19	73	0.74	39	24	63	0.62	-0.12
Pp01	532394	T	A	A	41	62	38	100	0.62	32	37	69	0.46	-0.16
Pp01	532451	A	G	G	35	60	36	96	0.62	35	35	70	0.5	-0.12
Pp01	532505	A	AAC	AAC	37	56	30	86	0.65	34	36	70	0.49	-0.16
Pp01	532646	A	T	T	54	69	33	102	0.68	37	45	82	0.45	-0.23
Pp01	533876	T	G	G	45	53	38	91	0.58	27	35	62	0.44	-0.14
Pp01	534074	T	C	C	48	52	42	94	0.55	39	42	81	0.48	-0.07
Pp01	534443	C	A	A	40	37	45	82	0.45	27	42	69	0.39	-0.06
Pp01	535106	TTCTC	T	T	65	30	31	61	0.49	31	26	57	0.54	0.05
Pp01	536610	TTC	T	T	29	38	32	70	0.54	37	35	72	0.51	-0.03
Pp01	541627	ACCT	A	A	56	69	41	110	0.63	36	33	69	0.52	-0.11
Pp01	545677	T	TGAGA	TGAGA	69	37	32	69	0.54	40	28	68	0.59	0.05
Pp01	545680	A	G	G	73	32	43	75	0.43	34	36	70	0.49	0.06
Pp01	547363	G	GGAGAGAGAGA	GGAGAGAGAGA	27	44	34	78	0.56	22	28	50	0.44	-0.12
Pp01	549580	T	C	C	75	41	38	79	0.52	32	51	83	0.39	-0.13
Pp01	555845	A	ACT	ACT	63	39	26	65	0.6	31	22	53	0.58	-0.02
Pp01	561387	G	GCT	GCT	72	59	35	94	0.63	31	37	68	0.46	-0.17
Pp01	562258	G	A	A	28	54	50	104	0.52	23	38	61	0.38	-0.14
Pp01	566263	G	A	A	44	39	39	78	0.5	37	52	89	0.42	-0.08
Pp01	566878	T	TAA	TAA	27	46	25	71	0.65	31	38	69	0.45	-0.2
Pp01	566880	TATAA	T	T	26	45	20	65	0.69	30	34	64	0.47	-0.22
Pp01	567099	AT	A	A	37	46	26	72	0.64	34	27	61	0.56	-0.08
Pp01	567101	T	A	A	40	53	25	78	0.68	40	28	68	0.59	-0.09
Pp01	568932	C	CAT	CAT	71	47	33	80	0.59	40	43	83	0.48	-0.11
Pp01	568988	C	T	T	62	50	32	82	0.61	37	37	74	0.5	-0.11
Pp01	568997	T	C	C	54	52	32	84	0.62	35	35	70	0.5	-0.12
Pp01	569007	A	G	G	50	50	29	79	0.63	37	33	70	0.53	-0.1
Pp01	569018	C	A	A	47	50	27	77	0.65	34	30	64	0.53	-0.12
Pp01	569035	T	TG	TG	50	50	20	70	0.71	33	27	60	0.55	-0.16
Pp01	569039	T	TTATCTAAATAACAA	TTATCTAAATAACAA	34	50	18	68	0.74	34	19	53	0.64	-0.1
Pp01	569086	G	A	A	44	51	24	75	0.68	30	57	87	0.34	-0.34
Pp01	569129	G	GT	GT	40	51	25	76	0.67	27	57	84	0.32	-0.35
Pp01	579385	CGA	C	C	34	28	28	56	0.5	20	21	41	0.49	-0.01
Pp01	581364	T	G	G	50	64	27	91	0.7	45	43	88	0.51	-0.19
Pp01	584319	G	A	A	41	48	28	76	0.63	32	56	88	0.36	-0.27
Pp01	586082	AT	A	A	40	45	35	80	0.56	31	42	73	0.42	-0.14
Pp01	589110	T	C	C	31	52	34	86	0.6	45	39	84	0.54	-0.06
Pp01	600496	A	T	T	2	46	18	64	0.72	30	16	46	0.65	-0.07
Pp01	600607	T	G	G	40	51	31	82	0.62	39	23	62	0.63	0.01
Pp01	600742	G	C	C	76	56	40	96	0.58	26	31	57	0.46	-0.12
Pp01	600804	C	T	T	84	60	41	101	0.59	35	41	76	0.46	-0.13
Pp01	600903	T	C	C	66	53	44	97	0.55	32	39	71	0.45	-0.1
Pp01	600971	TACATTGAGATTAAACA	T	T	38	43	24	67	0.64	31	25	56	0.55	-0.09
Pp01	601163	AG	A	A	34	47	32	79	0.59	40	31	71	0.56	-0.03
Pp01	601579	A	T	T	48	52	37	89	0.58	29	40	69	0.42	-0.16
Pp01	602290	A	G	G	42	52	53	105	0.5	33	44	77	0.43	-0.07
Pp01	602319	CT	C	C	42	50	50	100	0.5	27	42	69	0.39	-0.11
Pp01	602348	T	C	C	44	55	45	100	0.55	24	44	68	0.35	-0.2
Pp01	602378	G	A	A	45	57	40	97	0.59	23	49	72	0.32	-0.27
Pp01	602448	G	T	T	46	52	28	80	0.65	26	45	71	0.37	-0.28
Pp01	602692	G	A	A	30	48	34	82	0.59	26	38	64	0.41	-0.18
Pp01	602736	C	CT	CT	31	46	45	91	0.51	23	34	57	0.4	-0.11
Pp01	602766	T	A	A	29	47	48	95	0.49	23	37	60	0.38	-0.11
Pp01	602777	T	C	C	28	50	45	95	0.53	23	33	56	0.41	-0.12
Pp01	602800	C	A	A	29	49	44	93	0.53	25	39	64	0.39	-0.14
Pp01	602804	G	A	A	27	48	46	94	0.51	27	38	65	0.42	-0.09
Pp01	602938	A	G	G	43	57	43	100	0.57	30	41	71	0.42	-0.15
Pp01	603155	A	AAAG	AAAG	57	57	29	86	0.66	34	36	70	0.49	-0.17
Pp01	603203	G	GC	GC	67	62	31	93	0.67	38	37	75	0.51	-0.16
Pp01	603987	G	GC	GC	55	55	25	80	0.69	46	22	68	0.68	-0.01
Pp01	638599	T	C	C	54	62	25	87	0.71	31	40	71	0.44	-0.27
Pp01	638980	G	A	A	47	46	33	79	0.58	36	48	84	0.43	-0.15
Pp01	640081	A	C	C	67	43	30	73	0.59	37	46	83	0.45	-0.14
Pp01	640090	GC	G	G	65	41	28	69	0.59	41	46	87	0.47	-0.12
Pp01	642660	A	T	T	4	57	31	88	0.65	35	38	73	0.48	-0.17
Pp01	643106	C	T	T	68	65	36	101	0.64	35	43	78	0.45	-0.19
Pp01	647382	A	G	G	32	55	31	86	0.64	43	40	83	0.52	-0.12
Pp01	647715	T	C	C	119	85	26	111	0.77	95	30	125	0.76	-0.01
Pp01	647749	A	G	G	133	91	30	121	0.75	81	36	117	0.69	-0.06
Pp01	647759	G	T	T	134	87	30	117	0.74	82	34	116	0.71	-0.03
Pp01	647763	G	C	C	135	89	28	117	0.76	81	34	115	0.7	-0.06
Pp01	647771	A	G	G	127	89	29	118	0.75	81	31	112	0.72	-0.03
Pp01	647778	C	T	T	129	88	30	118	0.75	83	33	116	0.72	-0.03
Pp01	647795	A	G	G	131	99	28	127	0.78	92	42	134	0.69	-0.09
Pp01	647803	C	A	A	124	95	24	119	0.8	93	38	131	0.71	-0.09
Pp01	647809	A	G	G	128	94	24	118	0.8	92	37	129	0.71	-0.09
Pp01	647817	G	C	C	138	89	27	116	0.77	92	35	127	0.72	-0.05
Pp01	647892	C	A	A	124	91	36	127	0.72	93	42	135	0.69	-0.03
Pp01	647896	G	A	A	126	87	34	121	0.72	94	41	135	0.7	-0.02
Pp01	647922	G	A	A	130	89	34	123	0.72	88	42	130	0.68	-0.04
Pp01	647931	T	C	C	125	83	32	115	0.72	81	39	120	0.68	-0.04
Pp01	648258	T	TTATATATATATATA	TTATATATATATATA	3	30	4	34	0.88	14	9	23	0.61	-0.27
Pp01	650637	G	GAA	GAA	54	57	34	91	0.63	25	28	53	0.47	-0.16
Pp01	650672	A	G	G	66	62	50	112	0.55	28	42	70	0.4	-0.15
Pp01	650861	A	T	T	78	45	37	82	0.55	23	39	62	0.37	-0.18
Pp01	651544	C	T	T	42	48	37	85	0.56	36	41	77	0.47	-0.09
Pp01	652749	CTATA	C	C	17	29	28	57	0.51	20	36	56	0.36	-0.15
Pp01	653045	C	T	T	24	54	33	87	0.62	26	36	62	0.42	-0.2
Pp01	653099	T	A	A	22	44	31	75	0.59	22	32	54	0.41	-0.18
Pp01	653294	GT	G	G	21	41	38	79	0.52	37	24	61	0.61	0.09
Pp01	653480	C	T	T	38	49	38	87	0.56	29	37	66	0.44	-0.12
Pp01	653601	T	C	C	69	43	49	92	0.47	30	47	77	0.39	-0.08
Pp01	653607	C	T	T	71	44	49	93	0.47	29	48	77	0.38	-0.09
Pp01	653651	T	C	C	73	47	39	86	0.55	26	42	68	0.38	-0.17
Pp01	653731	T	C	C	69	43	36	79	0.54	30	45	75	0.4	-0.14
Pp01	653787	C	T	T	73	42	32	74	0.57	32	50	82	0.39	-0.18
Pp01	653848	G	GA	GA	73	44	31	75	0.59	32	43	75	0.43	-0.16
Pp01	654281	TC	T	T	60	56	24	80	0.7	36	25	61	0.59	-0.11
Pp01	654566	A	G	G	62	54	28	82	0.66	34	37	71	0.48	-0.18
Pp01	654612	G	A	A	52	54	32	86	0.63	30	35	65	0.46	-0.17
Pp01	654662	G	A	A	69	84	14	98	0.86	65	26	91	0.71	-0.15
Pp01	654669	A	AT	AT	64	81	14	95	0.85	62	26	88	0.7	-0.15
Pp01	654671	C	G	G	70	82	14	96	0.85	63	27	90	0.7	-0.15
Pp01	654715	C	T	T	60	84	19	103	0.82	72	29	101	0.71	-0.11
Pp01	654716	C	T	T	61	85	19	104	0.82	73	29	102	0.72	-0.1
Pp01	654732	A	T	T	59	87	22	109	0.8	68	31	99	0.69	-0.11
Pp01	654745	T	C	C	57	79	19	98	0.81	69	25	94	0.73	-0.08
Pp01	654768	T	A	A	49	70	17	87	0.8	65	18	83	0.78	-0.02
Pp01	654798	CT	C	C	37	29	47	76	0.38	23	48	71	0.32	-0.06
Pp01	654862	T	A	A	27	32	40	72	0.44	25	28	53	0.47	0.03
Pp01	654928	CTTT	C	C	25	31	28	59	0.53	26	23	49	0.53	0
Pp01	654966	GA	G	G	35	57	32	89	0.64	37	23	60	0.62	-0.02
Pp01	654970	A	AC	AC	47	69	24	93	0.74	58	18	76	0.76	0.02
Pp01	654976	A	G	G	49	71	27	98	0.72	60	20	80	0.75	0.03
Pp01	654995	C	T	T	51	68	31	99	0.69	63	22	85	0.74	0.05
Pp01	655000	G	A	A	48	66	32	98	0.67	67	22	89	0.75	0.08
Pp01	655003	A	T	T	49	73	32	105	0.7	69	23	92	0.75	0.05
Pp01	655014	C	G	G	52	66	33	99	0.67	63	29	92	0.68	0.01
Pp01	655055	T	C	C	54	70	33	103	0.68	64	28	92	0.7	0.02
Pp01	655094	C	A	A	49	85	21	106	0.8	64	21	85	0.75	-0.05
Pp01	655207	C	T	T	31	43	35	78	0.55	26	30	56	0.46	-0.09
Pp01	655235	A	C	C	39	75	20	95	0.79	66	22	88	0.75	-0.04
Pp01	655238	T	A	A	38	71	20	91	0.78	66	23	89	0.74	-0.04
Pp01	655263	G	T	T	36	70	22	92	0.76	69	32	101	0.68	-0.08
Pp01	655264	G	T	T	35	67	24	91	0.74	70	30	100	0.7	-0.04
Pp01	655310	C	CATGATTAAATGGTTAATCA	CATGATTAAATGGTTAATCA	32	68	16	84	0.81	62	26	88	0.7	-0.11
Pp01	655312	A	T	T	25	70	2	72	0.97	62	10	72	0.86	-0.11
Pp01	655360	T	A	A	20	57	9	66	0.86	67	19	86	0.78	-0.08
Pp01	655384	A	T	T	18	64	8	72	0.89	67	17	84	0.8	-0.09
Pp01	655391	T	C	C	18	58	7	65	0.89	68	15	83	0.82	-0.07
Pp01	655424	CTA	C	C	4	22	27	49	0.45	30	26	56	0.54	0.09
Pp01	655480	G	A	A	25	73	17	90	0.81	61	35	96	0.64	-0.17
Pp01	655672	G	T	T	51	31	33	64	0.48	40	42	82	0.49	0.01
Pp01	655888	G	T	T	67	68	15	83	0.82	70	21	91	0.77	-0.05
Pp01	655901	T	G	G	74	64	19	83	0.77	69	25	94	0.73	-0.04
Pp01	655913	T	A	A	75	67	20	87	0.77	61	31	92	0.66	-0.11
Pp01	655999	C	A	A	58	66	22	88	0.75	73	21	94	0.78	0.03
Pp01	656000	C	A	A	58	66	22	88	0.75	71	21	92	0.77	0.02
Pp01	656013	C	A	A	57	63	22	85	0.74	71	21	92	0.77	0.03
Pp01	656020	G	A	A	53	63	22	85	0.74	71	20	91	0.78	0.04
Pp01	656021	T	C	C	53	61	22	83	0.73	70	21	91	0.77	0.04
Pp01	656027	T	G	G	51	62	22	84	0.74	75	21	96	0.78	0.04
Pp01	656033	C	T	T	49	63	22	85	0.74	74	21	95	0.78	0.04
Pp01	656121	T	G	G	21	68	19	87	0.78	59	41	100	0.59	-0.19
Pp01	656138	A	G	G	13	74	26	100	0.74	60	40	100	0.6	-0.14
Pp01	656143	A	C	C	13	77	25	102	0.75	59	40	99	0.6	-0.15
Pp01	656155	A	T	T	12	80	25	105	0.76	58	39	97	0.6	-0.16
Pp01	656206	C	A	A	25	83	30	113	0.73	67	45	112	0.6	-0.13
Pp01	656221	G	C	C	28	84	28	112	0.75	70	43	113	0.62	-0.13
Pp01	656222	A	G	G	29	85	28	113	0.75	68	44	112	0.61	-0.14
Pp01	656229	C	T	T	30	85	28	113	0.75	72	44	116	0.62	-0.13
Pp01	656232	T	A	A	30	85	28	113	0.75	69	45	114	0.61	-0.14
Pp01	656244	G	C	C	29	85	31	116	0.73	70	46	116	0.6	-0.13
Pp01	656253	C	A	A	33	86	31	117	0.74	71	46	117	0.61	-0.13
Pp01	656315	C	T	T	43	75	24	99	0.76	75	39	114	0.66	-0.1
Pp01	656319	G	C	C	43	74	24	98	0.76	72	37	109	0.66	-0.1
Pp01	656337	A	C	C	46	76	22	98	0.78	69	40	109	0.63	-0.15
Pp01	656345	T	A	A	43	74	20	94	0.79	71	35	106	0.67	-0.12
Pp01	656348	C	T	T	42	73	19	92	0.79	62	32	94	0.66	-0.13
Pp01	656350	G	T	T	42	70	20	90	0.78	64	34	98	0.65	-0.13
Pp01	656383	T	A	A	57	74	28	102	0.73	76	35	111	0.68	-0.05
Pp01	660456	AGT	A	A	41	40	28	68	0.59	28	24	52	0.54	-0.05
Pp01	661385	GTT	G	G	82	91	16	107	0.85	88	10	98	0.9	0.05
Pp01	661396	T	C	C	89	90	22	112	0.8	91	14	105	0.87	0.07
Pp01	661413	C	G	G	95	84	26	110	0.76	87	18	105	0.83	0.07
Pp01	661422	A	G	G	99	89	29	118	0.75	87	22	109	0.8	0.05
Pp01	661430	T	G	G	92	84	28	112	0.75	83	22	105	0.79	0.04
Pp01	661435	A	G	G	93	86	29	115	0.75	83	25	108	0.77	0.02
Pp01	661442	C	A	A	91	83	28	111	0.75	83	26	109	0.76	0.01
Pp01	661446	C	A	A	93	81	30	111	0.73	84	28	112	0.75	0.02
Pp01	661514	T	C	C	91	76	34	110	0.69	86	30	116	0.74	0.05
Pp01	661607	C	G	G	92	74	34	108	0.69	58	24	82	0.71	0.02
Pp01	661633	A	C	C	78	72	33	105	0.69	51	22	73	0.7	0.01
Pp01	661660	C	A	A	74	66	35	101	0.65	47	24	71	0.66	0.01
Pp01	661850	A	AT	AT	81	72	32	104	0.69	55	38	93	0.59	-0.1
Pp01	661911	A	AG	AG	101	80	36	116	0.69	67	41	108	0.62	-0.07
Pp01	661942	T	TC	TC	102	84	33	117	0.72	65	36	101	0.64	-0.08
Pp01	661943	T	G	G	105	84	32	116	0.72	65	35	100	0.65	-0.07
Pp01	662111	TA	T	T	103	89	37	126	0.71	71	46	117	0.61	-0.1
Pp01	662160	A	T	T	105	97	34	131	0.74	87	46	133	0.65	-0.09
Pp01	662251	T	A	A	87	93	34	127	0.73	84	53	137	0.61	-0.12
Pp01	662299	T	C	C	73	87	39	126	0.69	72	46	118	0.61	-0.08
Pp01	662353	T	C	C	82	101	45	146	0.69	80	51	131	0.61	-0.08
Pp01	662376	C	T	T	77	102	38	140	0.73	63	49	112	0.56	-0.17
Pp01	662391	T	C	C	81	99	38	137	0.72	66	47	113	0.58	-0.14
Pp01	662550	A	AGTT	AGTT	99	80	41	121	0.66	81	38	119	0.68	0.02
Pp01	662551	C	A	A	94	79	37	116	0.68	83	32	115	0.72	0.04
Pp01	662593	C	A	A	105	70	40	110	0.64	76	40	116	0.66	0.02
Pp01	662609	G	T	T	112	70	42	112	0.62	78	42	120	0.65	0.03
Pp01	662629	C	G	G	120	64	43	107	0.6	84	38	122	0.69	0.09
Pp01	662677	C	A	A	133	72	42	114	0.63	83	42	125	0.66	0.03
Pp01	662756	G	T	T	139	74	32	106	0.7	83	33	116	0.72	0.02
Pp01	662899	T	C	C	131	92	38	130	0.71	82	43	125	0.66	-0.05
Pp01	662965	G	A	A	119	84	34	118	0.71	88	39	127	0.69	-0.02
Pp01	663004	G	C	C	109	90	32	122	0.74	87	34	121	0.72	-0.02
Pp01	663475	A	T	T	169	118	90	208	0.57	131	37	168	0.78	0.21
Pp01	663500	T	C	C	165	152	47	199	0.76	125	51	176	0.71	-0.05
Pp01	663537	G	A	A	170	109	91	200	0.55	142	29	171	0.83	0.28
Pp01	663593	G	A	A	179	121	81	202	0.6	130	33	163	0.8	0.2
Pp01	663760	T	C	C	150	62	133	195	0.32	37	123	160	0.23	-0.09
Pp01	663824	A	G	G	167	63	123	186	0.34	44	123	167	0.26	-0.08
Pp01	663843	GT	G	G	169	126	66	192	0.66	152	31	183	0.83	0.17
Pp01	663860	C	T	T	154	117	70	187	0.63	143	27	170	0.84	0.21
Pp01	663884	G	A	A	167	93	86	179	0.52	83	81	164	0.51	-0.01
Pp01	663892	G	A	A	172	140	37	177	0.79	120	44	164	0.73	-0.06
Pp01	663913	G	A	A	177	111	72	183	0.61	140	28	168	0.83	0.22
Pp01	663920	C	T	T	176	172	20	192	0.9	110	61	171	0.64	-0.26
Pp01	663945	C	G	G	168	92	84	176	0.52	71	85	156	0.46	-0.06
Pp01	663997	G	A	A	161	146	14	160	0.91	94	48	142	0.66	-0.25
Pp01	664013	C	T	T	167	105	62	167	0.63	123	22	145	0.85	0.22
Pp01	664107	C	T	T	148	139	37	176	0.79	115	44	159	0.72	-0.07
Pp01	664180	C	T	T	133	98	62	160	0.61	127	24	151	0.84	0.23
Pp01	664261	A	G	G	136	57	123	180	0.32	34	105	139	0.24	-0.08
Pp01	664299	C	T	T	135	93	90	183	0.51	68	74	142	0.48	-0.03
Pp01	664396	T	C	C	164	90	74	164	0.55	78	81	159	0.49	-0.06
Pp01	664403	C	T	T	158	121	41	162	0.75	119	39	158	0.75	0
Pp01	664423	CAT	C	C	161	119	43	162	0.73	112	37	149	0.75	0.02
Pp01	664480	T	G	G	176	51	120	171	0.3	29	139	168	0.17	-0.13
Pp01	664556	G	T	T	190	171	18	189	0.9	116	52	168	0.69	-0.21
Pp01	664561	G	A	A	193	100	89	189	0.53	87	83	170	0.51	-0.02
Pp01	664576	C	T	T	202	115	68	183	0.63	139	29	168	0.83	0.2
Pp01	664875	A	G	G	179	114	105	219	0.52	78	94	172	0.45	-0.07
Pp01	664915	T	C	C	165	111	103	214	0.52	84	82	166	0.51	-0.01
Pp01	664985	T	C	C	154	125	74	199	0.63	129	26	155	0.83	0.2
Pp01	664990	G	A	A	159	182	19	201	0.91	105	49	154	0.68	-0.23
Pp01	665017	G	A	A	161	187	23	210	0.89	105	45	150	0.7	-0.19
Pp01	665066	G	T	T	155	107	103	210	0.51	76	68	144	0.53	0.02
Pp01	665159	G	A	A	158	110	82	192	0.57	115	28	143	0.8	0.23
Pp01	665248	A	G	G	148	80	82	162	0.49	75	65	140	0.54	0.05
Pp01	665334	T	C	C	144	65	65	130	0.5	68	68	136	0.5	0
Pp01	665397	T	A	A	151	62	86	148	0.42	75	77	152	0.49	0.07
Pp01	665430	G	A	A	159	61	86	147	0.41	87	80	167	0.52	0.11
Pp01	665448	CA	C	C	167	69	76	145	0.48	87	79	166	0.52	0.04
Pp01	665533	G	A	A	162	150	18	168	0.89	118	69	187	0.63	-0.26
Pp01	665585	C	T	T	178	140	28	168	0.83	123	54	177	0.69	-0.14
Pp01	665698	A	G	G	183	172	20	192	0.9	125	42	167	0.75	-0.15
Pp01	665853	C	T	T	144	149	17	166	0.9	95	63	158	0.6	-0.3
Pp01	665860	G	T	T	143	81	84	165	0.49	76	81	157	0.48	-0.01
Pp01	665914	C	T	T	134	91	79	170	0.54	78	75	153	0.51	-0.03
Pp01	665968	A	G	G	123	92	67	159	0.58	90	59	149	0.6	0.02
Pp01	665969	C	T	T	124	90	69	159	0.57	89	59	148	0.6	0.03
Pp01	665998	T	G	G	137	90	58	148	0.61	94	63	157	0.6	-0.01
Pp01	666072	G	A	A	157	89	45	134	0.66	89	53	142	0.63	-0.03
Pp01	666104	G	T	T	164	81	58	139	0.58	86	56	142	0.61	0.03
Pp01	666107	G	T	T	167	84	58	142	0.59	86	55	141	0.61	0.02
Pp01	666137	G	A	A	165	127	34	161	0.79	96	59	155	0.62	-0.17
Pp01	666155	G	A	A	162	93	74	167	0.56	88	66	154	0.57	0.01
Pp01	666264	A	G	G	186	98	87	185	0.53	90	92	182	0.49	-0.04
Pp01	666391	G	A	A	169	58	114	172	0.34	36	155	191	0.19	-0.15
Pp01	666484	G	A	A	177	159	21	180	0.88	108	78	186	0.58	-0.3
Pp01	666540	C	T	T	163	151	28	179	0.84	130	49	179	0.73	-0.11
Pp01	666544	G	A	A	164	85	97	182	0.47	89	88	177	0.5	0.03
Pp01	666637	C	A	A	185	154	28	182	0.85	117	49	166	0.7	-0.15
Pp01	666648	G	A	A	193	154	28	182	0.85	120	49	169	0.71	-0.14
Pp01	666692	G	T	T	192	99	91	190	0.52	97	76	173	0.56	0.04
Pp01	666733	G	A	A	191	130	56	186	0.7	146	16	162	0.9	0.2
Pp01	666739	A	G	G	197	96	88	184	0.52	91	71	162	0.56	0.04
Pp01	666809	C	T	T	186	145	66	211	0.69	149	22	171	0.87	0.18
Pp01	666830	T	C	C	192	110	100	210	0.52	90	79	169	0.53	0.01
Pp01	666877	C	T	T	181	129	64	193	0.67	144	30	174	0.83	0.16
Pp01	666897	G	A	A	180	98	101	199	0.49	93	86	179	0.52	0.03
Pp01	666992	C	T	T	166	151	34	185	0.82	120	46	166	0.72	-0.1
Pp01	666998	A	G	G	168	64	120	184	0.35	45	119	164	0.27	-0.08
Pp01	667064	A	T	T	182	60	122	182	0.33	34	121	155	0.22	-0.11
Pp01	667128	G	A	A	184	130	37	167	0.78	124	39	163	0.76	-0.02
Pp01	667193	C	T	T	183	138	38	176	0.78	99	39	138	0.72	-0.06
Pp01	667199	ATT	A	A	176	134	31	165	0.81	98	35	133	0.74	-0.07
Pp01	667218	C	T	T	181	73	83	156	0.47	64	72	136	0.47	0
Pp01	667309	T	C	C	172	165	16	181	0.91	75	57	132	0.57	-0.34
Pp01	667444	C	T	T	163	108	64	172	0.63	132	19	151	0.87	0.24
Pp01	667537	A	G	G	133	84	83	167	0.5	71	76	147	0.48	-0.02
Pp01	667552	G	A	A	140	132	31	163	0.81	112	35	147	0.76	-0.05
Pp01	667562	C	T	T	139	134	32	166	0.81	112	34	146	0.77	-0.04
Pp01	667629	G	A	A	130	93	94	187	0.5	82	63	145	0.57	0.07
Pp01	667691	G	A	A	136	98	88	186	0.53	75	55	130	0.58	0.05
Pp01	667707	C	A	A	127	99	85	184	0.54	64	52	116	0.55	0.01
Pp01	667918	T	A	A	84	53	73	126	0.42	37	75	112	0.33	-0.09
Pp01	668036	C	T	T	83	102	36	138	0.74	70	31	101	0.69	-0.05
Pp01	668037	G	C	C	83	100	36	136	0.74	73	31	104	0.7	-0.04
Pp01	668078	AT	A	A	71	85	41	126	0.67	68	33	101	0.67	0
Pp01	668109	G	A	A	72	81	37	118	0.69	73	40	113	0.65	-0.04
Pp01	668122	A	G	G	78	82	38	120	0.68	79	43	122	0.65	-0.03
Pp01	668166	T	A	A	82	72	29	101	0.71	83	35	118	0.7	-0.01
Pp01	668234	A	G	G	95	68	27	95	0.72	74	43	117	0.63	-0.09
Pp01	668265	G	C	C	98	74	34	108	0.69	79	36	115	0.69	0
Pp01	668424	G	A	A	139	88	34	122	0.72	97	33	130	0.75	0.03
Pp01	668425	A	T	T	140	89	33	122	0.73	100	33	133	0.75	0.02
Pp01	668772	C	T	T	152	95	34	129	0.74	76	41	117	0.65	-0.09
Pp01	668787	A	G	G	147	51	79	130	0.39	33	78	111	0.3	-0.09
Pp01	668796	G	A	A	152	54	79	133	0.41	32	79	111	0.29	-0.12
Pp01	668801	G	T	T	149	53	74	127	0.42	31	78	109	0.28	-0.14
Pp01	668813	C	T	T	149	50	74	124	0.4	29	71	100	0.29	-0.11
Pp01	668824	A	T	T	144	47	76	123	0.38	31	69	100	0.31	-0.07
Pp01	668839	C	T	T	145	47	69	116	0.41	33	69	102	0.32	-0.09
Pp01	668908	A	T	T	133	48	66	114	0.42	39	86	125	0.31	-0.11
Pp01	668913	A	G	G	130	48	67	115	0.42	36	88	124	0.29	-0.13
Pp01	668929	ACAAGG	A	A	126	79	30	109	0.72	80	37	117	0.68	-0.04
Pp01	668944	TGTATTGGC	T	T	114	80	29	109	0.73	91	36	127	0.72	-0.01
Pp01	668963	T	A	A	114	85	34	119	0.71	94	40	134	0.7	-0.01
Pp01	668984	G	GTAT	GTAT	108	91	29	120	0.76	92	40	132	0.7	-0.06
Pp01	668990	G	A	A	100	92	22	114	0.81	97	34	131	0.74	-0.07
Pp01	668992	A	G	G	101	91	22	113	0.81	98	34	132	0.74	-0.07
Pp01	668998	GT	G	G	99	88	26	114	0.77	91	38	129	0.71	-0.06
Pp01	669003	T	G	G	104	88	27	115	0.77	95	38	133	0.71	-0.06
Pp01	669077	GTT	G	G	93	57	38	95	0.6	33	71	104	0.32	-0.28
Pp01	669187	C	T	T	45	62	28	90	0.69	33	51	84	0.39	-0.3
Pp01	669220	GC	G	G	43	65	25	90	0.72	34	43	77	0.44	-0.28
Pp01	669404	T	C	C	49	60	28	88	0.68	34	54	88	0.39	-0.29
Pp01	670246	T	C	C	13	46	35	81	0.57	27	45	72	0.38	-0.19
Pp01	670464	G	GA	GA	22	44	42	86	0.51	33	26	59	0.56	0.05
Pp01	670823	GAAA	G	G	9	30	26	56	0.54	25	40	65	0.38	-0.16
Pp01	672166	T	A	A	47	56	51	107	0.52	36	55	91	0.4	-0.12
Pp01	672859	TCGC	T	T	50	55	38	93	0.59	39	25	64	0.61	0.02
Pp01	675904	G	A	A	81	52	39	91	0.57	30	33	63	0.48	-0.09
Pp01	678689	G	C	C	67	48	31	79	0.61	35	55	90	0.39	-0.22
Pp01	679855	T	A	A	61	63	27	90	0.7	42	43	85	0.49	-0.21
Pp01	680256	C	T	T	56	47	38	85	0.55	41	42	83	0.49	-0.06
Pp01	680271	C	T	T	57	47	40	87	0.54	42	47	89	0.47	-0.07
Pp01	680626	TTTTGTCAAAAAGTTTATTGA	T	T	47	62	27	89	0.7	42	22	64	0.66	-0.04
Pp01	680825	C	T	T	60	36	36	72	0.5	41	39	80	0.51	0.01
Pp01	680977	G	T	T	87	62	46	108	0.57	35	44	79	0.44	-0.13
Pp01	684579	T	C	C	46	47	38	85	0.55	22	29	51	0.43	-0.12
Pp01	684590	T	C	C	45	46	37	83	0.55	20	27	47	0.43	-0.12
Pp01	684619	T	G	G	43	48	35	83	0.58	26	33	59	0.44	-0.14
Pp01	684793	C	T	T	31	62	33	95	0.65	20	44	64	0.31	-0.34
Pp01	684808	A	ATCTTAGGT	ATCTTAGGT	25	60	33	93	0.65	19	38	57	0.33	-0.32
Pp01	685015	A	T	T	17	48	20	68	0.71	26	36	62	0.42	-0.29
Pp01	685082	GTTT	G	G	8	42	27	69	0.61	24	36	60	0.4	-0.21
Pp01	685454	G	GT	GT	19	53	26	79	0.67	33	29	62	0.53	-0.14
Pp01	685793	C	CAATCGAA	CAATCGAA	34	45	40	85	0.53	39	35	74	0.53	0
Pp01	686090	G	T	T	87	46	40	86	0.53	44	42	86	0.51	-0.02
Pp01	686584	A	G	G	61	50	39	89	0.56	45	44	89	0.51	-0.05
Pp01	687025	A	G	G	78	51	36	87	0.59	28	47	75	0.37	-0.22
Pp01	687321	G	A	A	65	60	33	93	0.65	40	39	79	0.51	-0.14
Pp01	687926	T	A	A	74	55	30	85	0.65	36	53	89	0.4	-0.25
Pp01	689003	G	T	T	47	42	10	52	0.81	34	6	40	0.85	0.04
Pp01	690452	C	T	T	60	51	45	96	0.53	44	60	104	0.42	-0.11
Pp01	690942	G	A	A	63	39	32	71	0.55	22	30	52	0.42	-0.13
Pp01	691586	G	A	A	69	40	38	78	0.51	39	51	90	0.43	-0.08
Pp01	691597	T	G	G	68	38	38	76	0.5	36	50	86	0.42	-0.08
Pp01	691632	G	A	A	62	36	35	71	0.51	32	47	79	0.41	-0.1
Pp01	691657	G	A	A	63	36	29	65	0.55	33	51	84	0.39	-0.16
Pp01	691689	C	T	T	60	31	31	62	0.5	31	42	73	0.42	-0.08
Pp01	691706	T	A	A	62	31	34	65	0.48	28	37	65	0.43	-0.05
Pp01	691734	C	CT	CT	61	32	27	59	0.54	27	38	65	0.42	-0.12
Pp01	691736	G	T	T	62	32	26	58	0.55	29	37	66	0.44	-0.11
Pp01	692359	C	T	T	6	46	22	68	0.68	22	25	47	0.47	-0.21
Pp01	692368	TTTAAATTTA	T	T	6	45	14	59	0.76	15	21	36	0.42	-0.34
Pp01	692436	TTA	T	T	11	42	24	66	0.64	23	29	52	0.44	-0.2
Pp01	695623	GT	G	G	36	51	31	82	0.62	47	42	89	0.53	-0.09
Pp01	695632	T	C	C	39	58	33	91	0.64	51	42	93	0.55	-0.09
Pp01	695931	G	C	C	67	41	37	78	0.53	31	43	74	0.42	-0.11
Pp01	696166	C	T	T	63	49	25	74	0.66	28	51	79	0.35	-0.31
Pp01	696381	G	T	T	38	50	40	90	0.56	34	57	91	0.37	-0.19
Pp01	698509	GT	G	G	58	46	29	75	0.61	36	43	79	0.46	-0.15
Pp01	700869	A	T	T	66	53	33	86	0.62	44	46	90	0.49	-0.13
Pp01	701622	A	C	C	62	54	42	96	0.56	32	59	91	0.35	-0.21
Pp01	701995	T	C	C	35	32	43	75	0.43	20	37	57	0.35	-0.08
Pp01	702080	A	G	G	32	29	44	73	0.4	27	33	60	0.45	0.05
Pp01	702231	CT	C	C	25	40	31	71	0.56	35	41	76	0.46	-0.1
Pp01	702704	G	GTT	GTT	25	60	24	84	0.71	27	37	64	0.42	-0.29
Pp01	703469	C	CAT	CAT	25	36	14	50	0.72	32	35	67	0.48	-0.24
Pp01	703546	C	CTATA	CTATA	2	30	9	39	0.77	18	25	43	0.42	-0.35
Pp01	703661	T	C	C	8	28	17	45	0.62	29	27	56	0.52	-0.1
Pp01	704113	C	T	T	21	34	33	67	0.51	17	46	63	0.27	-0.24
Pp01	704124	G	A	A	23	30	31	61	0.49	16	49	65	0.25	-0.24
Pp01	704152	G	A	A	29	32	29	61	0.52	21	48	69	0.3	-0.22
Pp01	704420	A	G	G	39	43	30	73	0.59	24	54	78	0.31	-0.28
Pp01	704674	G	T	T	50	42	34	76	0.55	37	49	86	0.43	-0.12
Pp01	705180	C	T	T	44	59	36	95	0.62	42	35	77	0.55	-0.07
Pp01	705196	C	T	T	35	65	34	99	0.66	31	34	65	0.48	-0.18
Pp01	705559	TA	T	T	21	44	26	70	0.63	21	47	68	0.31	-0.32
Pp01	705658	A	G	G	40	54	26	80	0.68	29	43	72	0.4	-0.28
Pp01	706500	C	T	T	75	47	34	81	0.58	28	37	65	0.43	-0.15
Pp01	707174	T	C	C	38	51	33	84	0.61	35	48	83	0.42	-0.19
Pp01	707260	G	T	T	41	42	40	82	0.51	47	45	92	0.51	0
Pp01	707515	GA	G	G	17	42	25	67	0.63	33	28	61	0.54	-0.09
Pp01	707649	AAT	A	A	5	45	22	67	0.67	28	23	51	0.55	-0.12
Pp01	707998	CTT	C	C	30	38	31	69	0.55	28	42	70	0.4	-0.15
Pp01	708228	T	TAC	TAC	21	43	31	74	0.58	31	41	72	0.43	-0.15
Pp01	709635	T	G	G	68	42	22	64	0.66	37	41	78	0.47	-0.19
Pp01	711703	A	G	G	88	48	37	85	0.56	27	41	68	0.4	-0.16
Pp01	712654	T	C	C	97	49	27	76	0.64	36	61	97	0.37	-0.27
Pp01	715500	T	C	C	46	56	41	97	0.58	26	41	67	0.39	-0.19
Pp01	716384	TGAGAGA	T	T	29	24	15	39	0.62	19	8	27	0.7	0.08
Pp01	717386	C	T	T	32	46	36	82	0.56	35	44	79	0.44	-0.12
Pp01	718143	C	T	T	59	55	41	96	0.57	33	40	73	0.45	-0.12
Pp01	721406	G	A	A	67	56	39	95	0.59	39	39	78	0.5	-0.09
Pp01	721839	A	T	T	43	38	41	79	0.48	35	37	72	0.49	0.01
Pp01	722129	T	C	C	42	54	33	87	0.62	34	45	79	0.43	-0.19
Pp01	722235	G	A	A	17	49	25	74	0.66	35	36	71	0.49	-0.17
Pp01	722281	A	G	G	23	54	32	86	0.63	37	37	74	0.5	-0.13
Pp01	727372	C	CTA	CTA	4	28	18	46	0.61	24	21	45	0.53	-0.08
Pp01	729870	C	T	T	45	52	33	85	0.61	31	36	67	0.46	-0.15
Pp01	729915	G	GA	GA	36	47	29	76	0.62	31	32	63	0.49	-0.13
Pp01	732100	A	G	G	64	61	35	96	0.64	27	43	70	0.39	-0.25
Pp01	732330	CT	C	C	81	46	24	70	0.66	39	51	90	0.43	-0.23
Pp01	733103	T	C	C	48	35	9	44	0.8	25	9	34	0.74	-0.06
Pp01	736282	G	C	C	118	56	27	83	0.67	44	53	97	0.45	-0.22
Pp01	738344	G	C	C	99	66	43	109	0.61	44	43	87	0.51	-0.1
Pp01	739173	T	G	G	60	48	40	88	0.55	32	39	71	0.45	-0.1
Pp01	742828	AT	A	A	24	37	55	92	0.4	46	27	73	0.63	0.23
Pp01	742884	T	TGGAA	TGGAA	30	63	21	84	0.75	36	35	71	0.51	-0.24
Pp01	742889	GACAAGTGA	G	G	28	67	13	80	0.84	35	22	57	0.61	-0.23
Pp01	742900	T	G	G	30	70	13	83	0.84	38	19	57	0.67	-0.17
Pp01	742901	C	G	G	30	62	13	75	0.83	36	20	56	0.64	-0.19
Pp01	742902	T	TAAA	TAAA	30	69	14	83	0.83	36	24	60	0.6	-0.23
Pp01	746177	T	C	C	27	40	33	73	0.55	37	42	79	0.47	-0.08
Pp01	746471	G	A	A	14	43	39	82	0.52	29	40	69	0.42	-0.1
Pp01	747418	T	C	C	25	45	33	78	0.58	28	45	73	0.38	-0.2
Pp01	747576	T	C	C	29	47	40	87	0.54	32	40	72	0.44	-0.1
Pp01	749597	TACACACACACAC	T	T	32	24	30	54	0.44	35	19	54	0.65	0.21
Pp01	749599	C	CAT	CAT	42	41	32	73	0.56	29	42	71	0.41	-0.15
Pp01	749639	C	T	T	44	67	30	97	0.69	50	43	93	0.54	-0.15
Pp01	751449	T	C	C	54	49	46	95	0.52	25	35	60	0.42	-0.1
Pp01	754780	G	T	T	40	49	26	75	0.65	30	39	69	0.43	-0.22
Pp01	756085	C	T	T	76	55	44	99	0.56	36	38	74	0.49	-0.07
Pp01	757877	C	T	T	86	58	29	87	0.67	30	55	85	0.35	-0.32
Pp01	758397	C	G	G	69	55	38	93	0.59	33	51	84	0.39	-0.2
Pp01	758606	C	G	G	64	46	31	77	0.6	44	50	94	0.47	-0.13
Pp01	758635	G	A	A	63	50	34	84	0.6	41	54	95	0.43	-0.17
Pp01	758872	T	A	A	38	47	33	80	0.59	44	54	98	0.45	-0.14
Pp01	758979	A	G	G	38	56	37	93	0.6	43	46	89	0.48	-0.12
Pp01	759374	T	C	C	74	57	30	87	0.66	43	54	97	0.44	-0.22
Pp01	759623	A	AG	AG	65	48	36	84	0.57	44	52	96	0.46	-0.11
Pp01	759739	A	AGGAATCGAAGCTTGAG	AGGAATCGAAGCTTGAG	41	47	24	71	0.66	41	46	87	0.47	-0.19
Pp01	759802	C	T	T	33	49	23	72	0.68	44	43	87	0.51	-0.17
Pp01	759909	G	A	A	27	58	29	87	0.67	39	47	86	0.45	-0.22
Pp01	760131	G	GGGGTGA	GGGGTGA	67	46	20	66	0.7	24	40	64	0.38	-0.32
Pp01	760500	G	GA	GA	88	44	46	90	0.49	28	38	66	0.42	-0.07
Pp01	760792	G	C	C	80	45	49	94	0.48	29	49	78	0.37	-0.11
Pp01	761039	T	C	C	80	59	39	98	0.6	43	40	83	0.52	-0.08
Pp01	761128	C	T	T	90	68	36	104	0.65	49	37	86	0.57	-0.08
Pp01	761229	T	C	C	88	65	26	91	0.71	40	45	85	0.47	-0.24
Pp01	761654	T	C	C	90	67	44	111	0.6	46	34	80	0.57	-0.03
Pp01	762839	CAG	C	C	77	57	36	93	0.61	43	49	92	0.47	-0.14
Pp01	763247	G	A	A	51	43	30	73	0.59	27	40	67	0.4	-0.19
Pp01	764008	A	AG	AG	65	61	37	98	0.62	50	36	86	0.58	-0.04
Pp01	764305	C	G	G	56	68	32	100	0.68	39	46	85	0.46	-0.22
Pp01	764360	A	C	C	63	57	34	91	0.63	37	46	83	0.45	-0.18
Pp01	765110	C	G	G	72	40	34	74	0.54	41	45	86	0.48	-0.06
Pp01	765161	T	C	C	69	44	33	77	0.57	35	42	77	0.45	-0.12
Pp01	765388	G	T	T	55	54	48	102	0.53	35	39	74	0.47	-0.06
Pp01	765464	A	G	G	46	60	47	107	0.56	32	38	70	0.46	-0.1
Pp01	765517	A	T	T	49	56	43	99	0.57	27	39	66	0.41	-0.16
Pp01	765643	A	ACTAG	ACTAG	58	47	39	86	0.55	39	56	95	0.41	-0.14
Pp01	765992	TA	T	T	47	43	39	82	0.52	35	34	69	0.51	-0.01
Pp01	765994	A	G	G	47	44	39	83	0.53	35	35	70	0.5	-0.03
Pp01	766208	T	C	C	63	57	40	97	0.59	35	51	86	0.41	-0.18
Pp01	766480	G	A	A	66	60	30	90	0.67	41	53	94	0.44	-0.23
Pp01	766548	C	T	T	68	57	34	91	0.63	41	48	89	0.46	-0.17
Pp01	767170	T	C	C	58	65	30	95	0.68	59	50	109	0.54	-0.14
Pp01	767461	T	C	C	14	51	29	80	0.64	26	32	58	0.45	-0.19
Pp01	767758	C	T	T	29	62	29	91	0.68	30	40	70	0.43	-0.25
Pp01	767772	G	A	A	29	62	26	88	0.7	30	39	69	0.43	-0.27
Pp01	767944	A	G	G	44	56	27	83	0.67	34	47	81	0.42	-0.25
Pp01	768117	C	T	T	55	50	39	89	0.56	47	40	87	0.54	-0.02
Pp01	768126	A	G	G	54	48	41	89	0.54	45	40	85	0.53	-0.01
Pp01	768171	A	G	G	49	56	40	96	0.58	42	39	81	0.52	-0.06
Pp01	768222	C	G	G	58	63	42	105	0.6	45	42	87	0.52	-0.08
Pp01	768916	T	C	C	59	59	34	93	0.63	44	30	74	0.59	-0.04
Pp01	768942	T	C	C	58	58	32	90	0.64	49	34	83	0.59	-0.05
Pp01	771043	A	G	G	43	55	36	91	0.6	42	43	85	0.49	-0.11
Pp01	771157	T	TA	TA	42	53	20	73	0.73	29	41	70	0.41	-0.32
Pp01	773882	G	T	T	86	63	36	99	0.64	34	33	67	0.51	-0.13
Pp01	775201	G	A	A	68	55	44	99	0.56	31	37	68	0.46	-0.1
Pp01	775832	G	GT	GT	49	56	35	91	0.62	41	42	83	0.49	-0.13
Pp01	776303	G	C	C	69	48	40	88	0.55	34	23	57	0.6	0.05
Pp01	776665	G	A	A	50	81	29	110	0.74	66	7	73	0.9	0.16
Pp01	776824	G	A	A	82	146	44	190	0.77	107	17	124	0.86	0.09
Pp01	781596	G	GTA	GTA	3	13	19	32	0.41	13	10	23	0.57	0.16
Pp01	781705	TATATATATATATATATATATAC	T	T	9	16	13	29	0.55	19	16	35	0.54	-0.01
Pp01	782560	A	G	G	51	55	37	92	0.6	37	36	73	0.51	-0.09
Pp01	790757	A	G	G	41	45	37	82	0.55	26	43	69	0.38	-0.17
Pp01	790773	G	T	T	40	43	37	80	0.54	28	49	77	0.36	-0.18
Pp01	791254	T	C	C	26	49	39	88	0.56	28	35	63	0.44	-0.12
Pp01	792060	G	A	A	52	47	39	86	0.55	37	34	71	0.52	-0.03
[truncated: 720,835+ more rows]
