# Supplementary material for: Fine mapping of the gene controlling the weeping trait of Prunus persica and its uses for MAS in progenies
Source: BMC Plant Biol. 2022 Sep 24;22:459. doi: 10.1186/s12870-022-03840-1 (PMC9508784; doi:10.1186/s12870-022-03840-1)
Supplement: Supplementary file 3 — Additional file 3: Table S3. Locus information of candidate gene. [file 12870_2022_3840_MOESM3_ESM.xls]

## Sheet: Table S4
Locus information of candidate gene TransID：Transcript ID;Variant:Type of variation or genomic location；Chrom：chromosome；Ref：reference genome base type；Alt：Genotype detection.
TransID	Variant	Chrom	Pos	Ref	Alt
Prupe.3G173400_v2.0.a1	nonsynonymous	Pp03	19101541	T	C
Prupe.3G184500_v2.0.a1	nonsynonymous	Pp03	19947268	A	G
Prupe.3G184500_v2.0.a1	nonsynonymous	Pp03	19947732	G	C
Prupe.3G184700_v2.0.a1	nonsynonymous	Pp03	19962155	G	A
Prupe.3G184700_v2.0.a1	nonsynonymous	Pp03	19962635	C	A
Prupe.3G184700_v2.0.a1	nonsynonymous	Pp03	19962959	G	A
Prupe.3G184800_v2.0.a1	nonsynonymous	Pp03	19972648	A	C
Prupe.3G184800_v2.0.a1	nonsynonymous	Pp03	19972737	G	A
Prupe.3G184900_v2.0.a1	nonsynonymous	Pp03	19974780	C	T
Prupe.3G185000_v2.0.a1	nonsynonymous	Pp03	19976585	T	C
Prupe.3G185000_v2.0.a1	nonsynonymous	Pp03	19977063	C	G
Prupe.3G185000_v2.0.a1	nonsynonymous	Pp03	19977145	G	T
Prupe.3G185000_v2.0.a1	nonsynonymous	Pp03	19977285	C	T
Prupe.3G185000_v2.0.a1	nonsynonymous	Pp03	19977356	A	C
Prupe.3G185400_v2.0.a1	nonsynonymous	Pp03	20003931	C	T
Prupe.3G185400_v2.0.a1	nonsynonymous	Pp03	20003945	G	A
Prupe.3G185400_v2.0.a1	nonsynonymous	Pp03	20003946	A	G
Prupe.3G185400_v2.0.a1	nonsynonymous	Pp03	20004038	A	G
Prupe.3G185400_v2.0.a1	nonsynonymous	Pp03	20004237	C	G
Prupe.3G185400_v2.0.a1	nonsynonymous	Pp03	20008828	A	G
Prupe.3G185400_v2.0.a1	nonsynonymous	Pp03	20008937	G	C
Prupe.3G185500_v2.0.a1	nonsynonymous	Pp03	20012434	G	T
Prupe.3G185500_v2.0.a1	nonsynonymous	Pp03	20013607	T	C
Prupe.3G199700_v2.0.a1	nonsynonymous	Pp03	20891493	C	T
Prupe.3G199700_v2.0.a1	nonsynonymous	Pp03	20891552	C	T
Prupe.3G199700_v2.0.a1	nonsynonymous	Pp03	20891606	A	T
Prupe.3G199800_v2.0.a1	nonsynonymous	Pp03	20897164	T	C
Prupe.3G199800_v2.0.a1	nonsynonymous	Pp03	20897215	C	T
Prupe.3G199800_v2.0.a1	nonsynonymous	Pp03	20897376	C	T
Prupe.3G199800_v2.0.a1	nonsynonymous	Pp03	20897584	T	C
Prupe.3G199800_v2.0.a1	nonsynonymous	Pp03	20897595	G	A
Prupe.3G199800_v2.0.a1	nonsynonymous	Pp03	20897727	A	T
Prupe.3G199800_v2.0.a1	nonsynonymous	Pp03	20897760	G	A
Prupe.3G199800_v2.0.a1	nonsynonymous	Pp03	20897922	T	C
Prupe.3G199800_v2.0.a1	nonsynonymous	Pp03	20897955	C	T
Prupe.3G199800_v2.0.a1	nonsynonymous	Pp03	20897992	A	T
Prupe.3G199800_v2.0.a1	nonsynonymous	Pp03	20898084	A	G
Prupe.3G199800_v2.0.a1	nonsynonymous	Pp03	20898090	T	C
Prupe.3G199800_v2.0.a1	nonsynonymous	Pp03	20898344	T	C
Prupe.3G200000_v2.0.a1	nonsynonymous	Pp03	20907744	C	T
Prupe.3G200100_v2.0.a1	nonsynonymous	Pp03	20916597	G	A
Prupe.3G200600_v2.0.a1	nonsynonymous	Pp03	20938347	G	A
Prupe.3G200600_v2.0.a1	nonsynonymous	Pp03	20938737	A	G
Prupe.3G200600_v2.0.a1	nonsynonymous	Pp03	20939955	T	G
Prupe.3G200600_v2.0.a1	nonsynonymous	Pp03	20940273	G	C
Prupe.3G200600_v2.0.a1	nonsynonymous	Pp03	20940457	T	C
Prupe.3G184600_v2.0.a1;Prupe.3G184500_v2.0.a1	upstream;downstream	Pp03	19950363	T	C
Prupe.3G184600_v2.0.a1;Prupe.3G184500_v2.0.a1	upstream;downstream	Pp03	19950370	A	T
Prupe.3G184600_v2.0.a1;Prupe.3G184500_v2.0.a1	upstream;downstream	Pp03	19950674	A	T
Prupe.3G184800_v2.0.a1	upstream	Pp03	19968805	T	C
Prupe.3G184800_v2.0.a1	upstream	Pp03	19969231	C	A
Prupe.3G184800_v2.0.a1	upstream	Pp03	19969264	G	C
Prupe.3G184800_v2.0.a1	upstream	Pp03	19969522	G	A
Prupe.3G184800_v2.0.a1	upstream	Pp03	19969524	A	G
Prupe.3G184800_v2.0.a1	upstream	Pp03	19969570	A	G
Prupe.3G184800_v2.0.a1	upstream	Pp03	19969587	C	G
Prupe.3G185100_v2.0.a1	upstream	Pp03	19979597	A	G
Prupe.3G185100_v2.0.a1	upstream	Pp03	19979624	C	T
Prupe.3G185300_v2.0.a1	upstream	Pp03	19998031	G	C
Prupe.3G185300_v2.0.a1	upstream	Pp03	19998038	C	G
Prupe.3G185300_v2.0.a1	upstream	Pp03	19998071	A	T
Prupe.3G185300_v2.0.a1	upstream	Pp03	19998175	G	C
Prupe.3G185300_v2.0.a1	upstream	Pp03	19998471	C	T
Prupe.3G185400_v2.0.a1	upstream	Pp03	20003020	A	C
Prupe.3G185400_v2.0.a1	upstream	Pp03	20003026	T	C
Prupe.3G185400_v2.0.a1	upstream	Pp03	20003069	C	T
Prupe.3G185400_v2.0.a1	upstream	Pp03	20003078	G	C
Prupe.3G185400_v2.0.a1	upstream	Pp03	20003156	G	C
Prupe.3G185400_v2.0.a1	upstream	Pp03	20003200	G	A
Prupe.3G185400_v2.0.a1	upstream	Pp03	20003221	A	G
Prupe.3G185400_v2.0.a1	upstream	Pp03	20003449	A	C
Prupe.3G185400_v2.0.a1	upstream	Pp03	20003455	C	T
Prupe.3G185400_v2.0.a1	upstream	Pp03	20003524	C	T
Prupe.3G185400_v2.0.a1	upstream	Pp03	20003573	C	T
Prupe.3G185400_v2.0.a1	upstream	Pp03	20003830	T	C
Prupe.3G185400_v2.0.a1	upstream	Pp03	20003882	T	A
Prupe.3G185500_v2.0.a1	upstream	Pp03	20014223	T	G
Prupe.3G185500_v2.0.a1	upstream	Pp03	20014297	T	A
Prupe.3G185500_v2.0.a1	upstream	Pp03	20014831	A	G
Prupe.3G185500_v2.0.a1	upstream	Pp03	20014896	T	C
Prupe.3G185600_v2.0.a1	upstream	Pp03	20022366	C	A
Prupe.3G185700_v2.0.a1	upstream	Pp03	20030888	C	T
Prupe.3G185700_v2.0.a1	upstream	Pp03	20030932	T	C
Prupe.3G185800_v2.0.a1	upstream	Pp03	20036369	G	A
Prupe.3G185900_v2.0.a1	upstream	Pp03	20039043	T	C
Prupe.3G186500_v2.0.a1	upstream	Pp03	20073281	A	C
Prupe.3G199700_v2.0.a1	upstream	Pp03	20894291	A	G
Prupe.3G199700_v2.0.a1	upstream	Pp03	20894381	G	C
Prupe.3G199700_v2.0.a1	upstream	Pp03	20894445	A	C
Prupe.3G199700_v2.0.a1	upstream	Pp03	20894467	G	C
Prupe.3G199800_v2.0.a1	upstream	Pp03	20898696	T	C
Prupe.3G199800_v2.0.a1	upstream	Pp03	20898798	C	G
Prupe.3G199800_v2.0.a1	upstream	Pp03	20899377	A	G
Prupe.3G200000_v2.0.a1;Prupe.3G199900_v2.0.a1	upstream;downstream	Pp03	20906278	T	A
Prupe.3G200100_v2.0.a1	upstream	Pp03	20915133	C	T
Prupe.3G200100_v2.0.a1	upstream	Pp03	20915157	G	A
Prupe.3G200100_v2.0.a1	upstream	Pp03	20915173	T	G
Prupe.3G200100_v2.0.a1	upstream	Pp03	20915268	G	A
Prupe.3G200100_v2.0.a1	upstream	Pp03	20915539	A	T
Prupe.3G200100_v2.0.a1	upstream	Pp03	20915577	A	G
Prupe.3G200300_v2.0.a1	upstream	Pp03	20919984	T	C
Prupe.3G200300_v2.0.a1	upstream	Pp03	20920163	G	T
Prupe.3G200500_v2.0.a1	upstream	Pp03	20934340	T	A
Prupe.3G200600_v2.0.a1	upstream	Pp03	20936901	A	T
Prupe.3G200600_v2.0.a1	upstream	Pp03	20936960	C	T
Prupe.3G200600_v2.0.a1	upstream	Pp03	20937166	A	G
Prupe.3G200600_v2.0.a1	upstream	Pp03	20937187	C	T
Prupe.3G200600_v2.0.a1	upstream	Pp03	20937342	G	C
Prupe.3G200600_v2.0.a1	upstream	Pp03	20937596	C	T
Prupe.3G200600_v2.0.a1	upstream	Pp03	20937658	A	G
Prupe.3G200700_v2.0.a1	upstream	Pp03	20947117	C	T
Prupe.3G200700_v2.0.a1	upstream	Pp03	20947173	C	T
TransID	Variant	Chrom	Pos	Ref	Alt
Prupe.3G185400_v2.0.a1	frameshift insertion	Pp03	20008805	-	AT
Prupe.3G184800_v2.0.a1	upstream	Pp03	19969412	-	TGTTATG
Prupe.3G184800_v2.0.a1	upstream	Pp03	19969638	-	AC
Prupe.3G185600_v2.0.a1	upstream	Pp03	20022676	-	A
Prupe.3G185700_v2.0.a1	upstream	Pp03	20030432	GGGTCTGAGTCT	-
Prupe.3G185700_v2.0.a1	upstream	Pp03	20030940	-	TCGATTACG
Prupe.3G199700_v2.0.a1	upstream	Pp03	20894433	-	ATATAT
Prupe.3G200100_v2.0.a1	upstream	Pp03	20915137	-	T
Prupe.3G200100_v2.0.a1	upstream	Pp03	20915197	A	-
Prupe.3G200100_v2.0.a1	upstream	Pp03	20915234	AAGAGAGAGAGA	-
Prupe.3G200100_v2.0.a1	upstream	Pp03	20915568	-	C
Prupe.3G200300_v2.0.a1	upstream	Pp03	20919385	A	-
Prupe.3G200300_v2.0.a1	upstream	Pp03	20919408	AAA	-
Prupe.3G200400_v2.0.a1;Prupe.3G200300_v2.0.a1	upstream;downstream	Pp03	20925046	-	G
Prupe.3G200600_v2.0.a1	upstream	Pp03	20937671	T	-
