# Supplementary material for: Fine mapping of the gene controlling the weeping trait of Prunus persica and its uses for MAS in progenies
Source: BMC Plant Biol. 2022 Sep 24;22:459. doi: 10.1186/s12870-022-03840-1 (PMC9508784; doi:10.1186/s12870-022-03840-1)
Supplement: Supplementary file 4 — Additional file 4: Table S4. Fine-mapping results based on segregated populations. [file 12870_2022_3840_MOESM4_ESM.xlsx]

## Sheet: Sheet1
Genotyping of 144 segregation individuals used for fine mapping based on SNPs and Indels marker developed from resequencing data of the parent ‘05-2-144’. AA represents the homozygous marker of deletion; aa represents the homozygous marker without deletion; Aa represents the heterozygous marker in the locus. The characters in highlight red are the recombinants.
	Code	Phenotype	CZ-21R-18953034	CZ-1F-19947268	CZ-3F-20004237	CZ2-14F-20566704	CZ2-40F-20839173	cz2-34F-20899190	CZ2-35F-20907744	CZ2-36F-20998220	CZ2-18R-21383328
	A1	Weeping	C/C	T/T	aa	C/C	C/C	A/A	C/C	C/C	G/G
	B1	Weeping	C/C	T/T	aa	C/C	C/C	A/A	C/C	C/C	G/G
	C1	Weeping	C/C	T/T	aa	C/C	C/C	A/A	C/C	C/C	G/G
	D1	Weeping	C/C	T/T	aa	C/C	C/C	A/A	C/C	C/C	G/G
	E1	Weeping	C/C	T/T	aa	C/C	C/C	A/A	C/C	C/C	G/G
	F1	Weeping	C/C	T/T	aa	C/C	C/C	A/A	C/C	C/C	G/G
	G1	Weeping	C/T	C/T	Aa	C/C	C/C	A/A	C/C	C/C	G/G
	H1	Weeping	C/C	T/T	aa	C/C	C/C	A/A	C/C	C/C	G/G
	A2	Weeping	C/C	T/T	aa	C/C	C/C	A/A	C/C	C/C	G/G
	B2	Weeping	C/C	T/T	aa	C/C	C/C	A/A	C/C	C/C	G/G
	C2	Weeping	C/T	T/T	aa	C/C	C/C	A/A	C/C	C/C	G/G
	D2	Weeping	C/C	T/T	aa	C/C	C/C	A/A	C/C	C/C	G/G
	E2	Weeping	C/C	T/T	aa	C/C	C/C	A/A	C/C	C/C	G/G
	F2	Weeping	C/C	T/T	aa	C/C	C/C	A/A	C/C	C/C	G/G
	G2	Weeping	C/C	T/T	aa	C/C	C/C	A/A	C/C	C/C	G/G
	H2	Weeping	C/T	T/T	aa	C/C	C/C	A/A	C/C	C/T	A/G
	A3	Weeping	C/C	T/T	aa	C/C	C/C	A/A	C/C	C/C	G/G
	B3	Weeping	C/C	T/T	aa	C/C	C/C	A/A	C/C	C/C	G/G
	C3	Weeping	C/C	T/T	aa	C/C	C/C	A/A	C/C	C/C	G/G
	D3	Weeping	C/C	T/T	aa	C/C	C/C	A/A	C/C	C/C	G/G
	E3	Weeping	C/C	T/T	aa	C/C	C/C	A/A	C/C	C/C	G/G
	F3	Weeping	C/C	T/T	aa	C/C	C/C	A/A	C/C	C/C	G/G
	G3	Weeping	C/C	T/T	aa	C/C	C/C	A/A	C/C	C/C	G/G
	H3	Weeping	C/C	T/T	aa	C/C	C/C	A/A	C/C	C/C	G/G
	A4	Weeping	C/C	T/T	aa	C/C	C/C	A/A	C/C	C/C	G/G
	B4	Weeping	C/C	T/T	aa	C/C	C/C	A/A	C/C	C/C	G/G
	C4	Weeping	C/C	T/T	aa	C/C	C/C	A/A	C/C	C/C	G/G
	D4	Weeping	C/T	C/T	Aa	C/C	C/C	A/A	C/C	C/C	G/G
	E4	Weeping	C/C	T/T	aa	C/C	C/C	A/A	C/C	C/C	G/G
	F4	Weeping	C/C	T/T	aa	C/C	C/C	A/A	C/C	C/C	G/G
	G4	Weeping	C/C	T/T	aa	C/C	C/C	A/A	C/C	C/C	G/G
	H4	Weeping	C/C	T/T	aa	C/C	C/C	A/A	C/C	C/C	G/G
	A5	Weeping	C/T	T/T	aa	C/C	C/C	A/A	C/C	C/C	G/G
	B5	Weeping	C/C	T/T	aa	C/C	C/C	A/A	C/C	C/C	G/G
	C5	Weeping	C/C	T/T	aa	C/C	C/C	A/A	C/C	C/C	G/G
	D5	Weeping	C/C	T/T	aa	C/C	C/C	A/A	C/C	C/C	G/G
	E5	Weeping	C/C	T/T	aa	C/C	C/C	A/A	C/C	C/C	G/G
	F5	Weeping	C/C	T/T	aa	C/C	C/C	A/A	C/C	C/C	G/G
	G5	Weeping	C/C	T/T	aa	C/C	C/C	A/A	C/C	C/C	G/G
	H5	Weeping	C/C	T/T	aa	C/C	C/C	A/A	C/C	C/C	G/G
	A6	Weeping	C/C	T/T	aa	C/C	C/C	A/A	C/C	C/C	G/G
	B6	Weeping	C/C	T/T	aa	C/C	C/C	A/A	C/C	C/C	G/G
	C6	Weeping	C/C	T/T	aa	C/C	C/C	A/A	C/C	C/C	G/G
	D6	Weeping	C/C	T/T	aa	C/C	C/C	A/A	C/C	C/C	G/G
	E6	Weeping	C/C	T/T	aa	C/C	C/C	A/A	C/C	C/C	G/G
	F6	Weeping	C/C	T/T	aa	C/C	C/C	A/A	C/C	C/C	G/G
	G6	Weeping	C/C	T/T	aa	C/C	C/C	A/A	C/C	C/C	G/G
	H6	Weeping	C/C	T/T	aa	C/C	C/C	A/A	C/C	C/C	G/G
	A1	Standard	T/T	C/C	AA	T/T	G/G	G/G	T/T	T/T	A/A
	B1	Standard	T/T	C/C	aa	T/T	G/G	G/G	T/T	C/T	A/G
	C1	Standard	C/T	C/T	Aa	C/T	C/G	A/G	C/T	C/T	A/G
	D1	Standard	T/T	C/C	AA	T/T	G/G	G/G	T/T	C/T	A/A
	E1	Standard	C/T	C/T	Aa	C/T	C/G	A/G	C/T	C/T	A/G
	F1	Standard	T/T	C/C	AA	T/T	G/G	G/G	T/T	T/T	A/A
	G1	Standard	C/T	C/T	Aa	C/T	C/G	A/G	C/T	C/T	A/G
	H1	Standard	C/T	C/T	Aa	C/T	C/G	A/G	C/T	C/T	A/G
	A2	Standard	C/T	C/T	Aa	C/T	C/G	A/G	C/T	C/T	A/G
	B2	Standard	C/T	C/T	Aa	C/T	C/G	A/G	C/T	C/T	A/G
	C2	Standard	C/C	T/T	AA	C/T	C/G	A/G	C/T	C/T	A/G
	D2	Standard	C/T	C/T	Aa	C/T	C/G	A/G	C/T	C/T	A/G
	E2	Standard	C/T	C/T	Aa	C/T	C/G	A/G	C/T	C/T	A/G
	F2	Standard	T/T	C/C	AA	T/T	G/G	G/G	T/T	T/T	A/A
	G2	Standard	C/T	C/T	Aa	C/T	C/G	A/G	C/T	C/T	A/G
	H2	Standard	T/T	C/C	AA	T/T	G/G	G/G	T/T	T/T	A/A
	A3	Standard	C/T	C/T	Aa	C/T	C/G	A/G	C/T	C/T	A/G
	B3	Standard	C/T	C/T	Aa	C/T	C/G	A/G	C/T	C/T	A/G
	C3	Standard	C/T	C/T	Aa	C/T	C/G	A/G	C/T	C/T	A/G
	D3	Standard	C/T	C/T	Aa	C/T	C/G	A/G	C/T	C/T	A/G
	E3	Standard	C/T	C/T	Aa	C/T	G/G	G/G	T/T	T/T	A/A
	F3	Standard	C/T	C/T	Aa	C/T	C/G	A/G	C/T	C/T	A/G
	G3	Standard	T/T	C/C	AA	T/T	G/G	G/G	T/T	T/T	A/A
	H3	Standard	C/C	T/T	aa	C/C	C/C	A/G	C/T	C/T	A/G
	A4	Standard	T/T	C/T	Aa	C/T	C/G	A/G	C/T	C/T	A/G
	B4	Standard	T/T	C/C	AA	T/T	C/G	A/G	C/T	C/T	A/G
	C4	Standard	T/T	C/T	Aa	C/T	C/G	A/G	C/T	C/T	A/G
	D4	Standard	T/T	C/C	AA	T/T	G/G	G/G	T/T	T/T	A/A
	E4	Standard	C/T	C/T	Aa	C/T	C/G	A/G	C/T	C/T	A/G
	F4	Standard	C/T	C/T	Aa	C/T	C/G	A/G	C/T	C/T	A/G
	G4	Standard	C/T	C/T	Aa	C/T	C/G	A/G	C/T	C/T	A/G
	H4	Standard	C/T	C/T	Aa	C/T	C/G	A/G	C/T	C/T	A/G
	A5	Standard	C/T	C/T	Aa	C/T	C/G	A/G	C/T	C/T	A/G
	B5	Standard	T/T	C/C	AA	T/T	G/G	G/G	T/T	T/T	A/A
	C5	Standard	T/T	C/C	AA	T/T	G/G	G/G	T/T	T/T	A/A
	D5	Standard	C/T	C/T	Aa	C/T	G/G	A/G	C/T	T/T	A/A
	E5	Standard	T/T	C/C	AA	T/T	G/G	G/G	T/T	T/T	A/A
	F5	Standard	C/T	C/T	Aa	C/T	C/G	A/G	C/T	C/T	A/G
	G5	Standard	C/C	C/T	aa	C/T	C/G	A/G	C/T	C/T	A/G
	H5	Standard	C/T	C/C	AA	T/T	G/G	G/G	T/T	T/T	A/A
	A6	Standard	T/T	C/C	AA	T/T	G/G	G/G	T/T	T/T	A/A
	B6	Standard	C/T	C/T	Aa	C/T	C/G	A/G	C/T	C/T	A/G
	C6	Standard	C/T	C/T	Aa	C/T	C/G	A/G	C/T	C/T	A/G
	D6	Standard	C/T	C/T	Aa	C/T	C/G	A/G	T/T	C/T	A/G
	E6	Standard	C/T	C/T	Aa	C/T	C/G	A/G	C/T	C/T	A/G
	F6	Standard	T/T	C/C	AA	T/T	G/G	G/G	T/T	C/T	A/A
	G6	Standard	C/T	C/T	Aa	C/T	C/G	A/G	C/T	C/C	G/G
	H6	Standard	C/T	C/T	Aa	C/T	C/G	A/G	C/T	C/T	A/G
	A7	Standard	C/T	C/T	Aa	C/T	C/G	A/G	C/T	C/T	A/G
	B7	Standard	T/T	C/C	AA	T/T	G/G	G/G	T/T	T/T	A/A
	C7	Standard	C/T	C/T	Aa	C/T	C/G	A/G	C/T	C/T	A/G
	D7	Standard	C/T	C/T	Aa	C/T	C/G	A/G	C/T	C/T	A/G
	E7	Standard	C/T	C/T	Aa	C/T	C/G	A/G	C/T	C/T	A/G
	F7	Standard	C/T	C/T	Aa	C/T	C/G	A/G	C/T	C/T	A/G
	G7	Standard	T/T	C/C	AA	T/T	G/G	G/G	T/T	T/T	A/A
	H7	Standard	C/C	T/T	AA	C/T	C/G	A/G	C/T	C/T	A/G
	A8	Standard	C/T	C/T	Aa	C/T	C/G	A/G	C/T	C/T	A/G
	B8	Standard	T/T	C/C	AA	T/T	G/G	G/G	T/T	C/T	A/A
	C8	Standard	C/T	C/T	Aa	C/T	C/G	A/G	C/T	C/T	A/G
	D8	Standard	C/T	C/T	Aa	C/T	C/G	A/G	C/T	C/T	A/G
	E8	Standard	C/T	C/T	Aa	C/T	C/G	A/G	C/T	C/T	A/G
	F8	Standard	C/T	C/T	Aa	C/T	C/G	A/G	C/T	C/T	A/G
	G8	Standard	T/T	C/C	AA	T/T	G/G	G/G	T/T	T/T	A/A
	H8	Standard	C/T	C/T	Aa	C/T	C/G	A/G	C/T	C/T	A/G
	A9	Standard	T/T	C/C	aa	T/T	G/G	G/G	T/T	C/T	A/G
	B9	Standard	C/C	T/T	AA	C/T	C/G	A/G	C/T	C/T	A/G
	C9	Standard	C/T	C/T	Aa	C/T	C/G	A/G	C/T	C/T	A/G
	D9	Standard	C/T	C/T	Aa	C/T	C/G	A/G	C/T	C/T	A/G
	E9	Standard	T/T	C/C	AA	T/T	G/G	G/G	T/T	C/T	A/A
	F9	Standard	C/T	C/T	Aa	C/T	C/G	A/G	C/T	C/T	A/G
	G9	Standard	C/T	C/T	Aa	C/T	C/G	A/G	C/T	C/T	A/G
	H9	Standard	C/T	C/T	Aa	C/T	C/G	A/G	C/T	C/T	A/G
	A10	Standard	C/T	C/T	Aa	C/T	C/G	A/G	C/T	C/T	A/G
	B10	Standard	C/T	C/T	Aa	C/T	C/G	A/G	C/T	C/T	A/G
	C10	Standard	C/T	C/T	Aa	C/T	C/G	A/G	C/T	C/T	A/G
	D10	Standard	C/T	C/T	Aa	C/T	C/G	A/G	C/T	C/T	A/G
	E10	Standard	T/T	C/C	AA	T/T	G/G	G/G	T/T	T/T	A/A
	F10	Standard	T/T	C/C	aa	T/T	G/G	G/G	T/T	C/T	A/G
	G10	Standard	T/T	C/C	AA	T/T	G/G	G/G	T/T	T/T	A/A
	H10	Standard	C/T	C/T	Aa	C/T	C/G	A/G	C/T	C/T	A/G
	A11	Standard	T/T	C/C	AA	T/T	G/G	G/G	T/T	T/T	A/A
	B11	Standard	C/T	C/T	Aa	C/T	C/G	A/G	C/T	C/T	A/G
	C11	Standard	C/T	C/T	Aa	C/T	C/G	A/G	C/T	C/T	A/G
	D11	Standard	C/C	T/T	AA	C/T	C/G	A/G	C/T	C/T	A/G
	E11	Standard	C/T	C/T	Aa	C/T	C/G	A/G	C/T	C/T	A/G
	F11	Standard	C/T	C/T	Aa	C/T	C/G	A/G	C/T	C/T	A/G
	G11	Standard	C/T	C/T	Aa	C/T	C/G	A/G	C/T	C/T	A/G
	H11	Standard	C/T	C/T	Aa	C/T	C/G	A/G	C/T	C/T	A/G
	A12	Standard	C/T	C/T	Aa	C/T	C/G	A/G	C/T	C/T	A/G
	B12	Standard	T/T	C/C	AA	T/T	G/G	G/G	T/T	T/T	A/A
	C12	Standard	C/T	C/T	Aa	C/T	C/G	A/G	C/T	C/T	A/G
	D12	Standard	C/T	C/T	Aa	C/T	C/G	A/G	C/T	C/T	A/G
	E12	Standard	C/T	C/T	Aa	C/T	C/G	A/G	C/T	C/T	A/G
	F12	Standard	T/T	C/C	aa	T/T	G/G	G/G	T/T	C/T	A/G
	G12	Standard	T/T	C/C	AA	T/T	G/G	G/G	T/T	T/T	A/A
	H12	Standard	T/T	C/C	AA	T/T	G/G	G/G	T/T	T/T	A/A

## Sheet: Sheet2
Genotyping of 144 segregation individuals used for fine mapping based on SNPs and Indels marker developped from resequencing data of the parents
Based on the recombinants of the F2 segregation population of ‘05-2-144’, the candidate gene was narrowed with the interval of 159.047-Kb (between the marker CZ2-40F-20839173 and CZ2-36F-20998220. AA indicates the homozygous marker of deletion; aa indicates the homozygous marker without deletion; Aa indicates the heterzygous marker in the locus. The characters in highlight red are the recombinant…
	Code	Phenotype	CZ-21R-18953034	CZ-1F-19947268	CZ-3F-20004237	CZ2-14F-20566704	CZ2-40F-20839173	cz2-34F-20899190	CZ2-35F-20907744	CZ2-36F-20998220	CZ2-18R-21383328
	G1	Weeping	C/T	C/T	Aa	C/C	C/C	A/A	C/C	C/C	G/G
	C2	Weeping	C/T	T/T	aa	C/C	C/C	A/A	C/C	C/C	G/G
	H2	Weeping	C/T	T/T	aa	C/C	C/C	A/A	C/C	C/T	A/G
	D4	Weeping	C/T	C/T	Aa	C/C	C/C	A/A	C/C	C/C	G/G
	A5	Weeping	C/T	T/T	aa	C/C	C/C	A/A	C/C	C/C	G/G
	H3	Standard	C/C	T/T	aa	C/C	C/C	A/G	C/T	C/T	A/G
	G5	Standard	C/C	C/T	aa	C/T	C/G	A/G	C/T	C/T	A/G
	G6	Standard	C/T	C/T	Aa	C/T	C/G	A/G	C/T	C/C	G/G
	B9	Standard	C/C	T/T	AA	C/T	C/G	A/G	C/T	C/T	A/G
	D11	Standard	C/C	T/T	AA	C/T	C/G	A/G	C/T	C/T	A/G
